# Supplementary material for: Adaptation of the protein translational apparatus during ATDC5 chondrogenic differentiation
Source: Noncoding RNA Res. 2022 Feb 20;7(2):55–65. doi: 10.1016/j.ncrna.2022.02.003 (PMC8881200; doi:10.1016/j.ncrna.2022.02.003)
Supplement: Multimedia component 2 [file mmc2.xlsx]

## Sheet: All counts
ID	Name	T0	T0	T0	T7	T7	T7	T14	T14	T14
MIMAT0025084	mmu-miR-6341	0	0	0	0	0	0	0	0	0
MIMAT0017004	mmu-miR-206-5p	0	0	0	0	0	0	0	0	0
MIMAT0017083	mmu-miR-133b-5p	0	0	0	0	0	0	0	0	0
MIMAT0000769	mmu-miR-133b-3p	0	0	0	0	0	0	0	0	0
MIMAT0025085	mmu-miR-6342	0	0	0	0	0	0	0	0	0
MIMAT0027692	mmu-miR-6896-5p	0	0	0	0	1	0	0	0	0
MIMAT0027693	mmu-miR-6896-3p	0	0	0	0	0	0	0	0	0
MIMAT0020610	mmu-miR-5103	0	0	0	0	0	0	0	0	0
MIMAT0027695	mmu-miR-6897-3p	0	0	0	0	0	0	0	0	0
MIMAT0027694	mmu-miR-6897-5p	0	0	0	0	0	0	0	0	0
MIMAT0027697	mmu-miR-6898-3p	0	0	0	0	0	0	0	0	0
MIMAT0027696	mmu-miR-6898-5p	0	0	0	0	0	0	0	0	0
MIMAT0025092	mmu-miR-6349	0	0	0	0	0	0	0	0	0
MIMAT0025093	mmu-miR-6350	0	0	0	0	0	0	0	0	0
MIMAT0029882	mmu-miR-7681-5p	0	0	0	0	0	0	0	0	0
MIMAT0029883	mmu-miR-7681-3p	0	0	0	0	0	0	0	0	0
MIMAT0027698	mmu-miR-6899-5p	0	0	0	0	0	0	0	0	0
MIMAT0025094	mmu-miR-6351	0	0	0	0	0	0	0	0	0
MIMAT0009391	mmu-miR-1928	0	0	0	0	0	0	0	0	0
MIMAT0017078	mmu-miR-375-5p	0	0	0	0	0	0	0	0	0
MIMAT0025086	mmu-miR-6343	0	0	0	0	0	0	0	0	0
MIMAT0025095	mmu-miR-6352	0	0	0	0	0	0	0	0	0
MIMAT0025087	mmu-miR-6344	0	0	0	0	0	0	0	0	0
MIMAT0025096	mmu-miR-6353	0	0	0	0	0	0	0	0	0
MIMAT0020637	mmu-miR-5126	0	0	0	0	0	0	0	0	0
MIMAT0031398	mmu-miR-8096	0	0	0	0	0	0	0	0	0
MIMAT0027704	mmu-miR-6902-5p	0	0	0	0	0	0	0	0	0
MIMAT0027705	mmu-miR-6902-3p	0	0	0	0	0	0	0	0	0
MIMAT0025088	mmu-miR-6345	0	0	0	0	0	0	0	0	0
MIMAT0031390	mmu-miR-3473f	0	0	0	0	0	0	0	0	0
MIMAT0025089	mmu-miR-6346	0	0	0	0	0	0	0	0	0
MIMAT0017044	mmu-miR-135b-3p	0	0	0	0	0	0	0	0	0
MIMAT0027707	mmu-miR-6903-3p	0	0	0	0	0	0	0	0	0
MIMAT0027706	mmu-miR-6903-5p	0	0	0	0	0	0	0	0	0
MIMAT0022358	mmu-miR-1231-3p	0	0	0	0	0	0	0	0	0
MIMAT0029884	mmu-miR-7682-5p	0	0	0	0	0	0	0	0	0
MIMAT0029885	mmu-miR-7682-3p	0	0	0	0	0	0	0	0	0
MIMAT0003449	mmu-miR-488-5p	0	0	0	0	0	0	0	0	0
EXIQON	ssc-put-1	0	0	0	0	0	0	0	0	0
MIMAT0025090	mmu-miR-6347	0	0	0	0	0	0	0	0	0
MIMAT0025091	mmu-miR-6348	0	0	0	0	0	0	0	0	0
MIMAT0025097	mmu-miR-6354	0	0	0	0	0	0	0	0	0
MIMAT0029793	mmu-miR-6546-3p	0	0	0	0	0	0	0	0	0
MIMAT0029792	mmu-miR-6546-5p	0	0	2	0	0	0	0	0	0
MIMAT0029887	mmu-miR-7683-3p	0	0	0	0	0	0	0	0	0
MIMAT0029886	mmu-miR-7683-5p	0	0	0	0	0	0	0	0	0
MIMAT0027708	mmu-miR-6904-5p	0	0	0	0	0	0	0	0	0
MIMAT0027709	mmu-miR-6904-3p	0	0	0	0	0	0	0	0	0
MIMAT0016999	mmu-miR-194-1-3p	0	0	0	0	0	0	0	0	0
MIMAT0020614	mmu-miR-3473c	0	0	0	0	0	0	0	0	0
MIMAT0017003	mmu-miR-205-3p	0	0	0	0	0	0	0	0	0
MIMAT0000238	mmu-miR-205-5p	0	0	0	0	0	0	0	0	0
MIMAT0019340	mmu-miR-3962	0	0	0	0	0	0	0	0	0
MIMAT0017063	mmu-miR-29b-2-5p	0	0	0	0	0	0	0	0	0
MIMAT0020611	mmu-miR-5104	0	0	0	0	0	0	0	0	0
MIMAT0025166	mmu-miR-6413	0	0	0	0	0	0	0	0	0
MIMAT0029833	mmu-miR-7663-3p	0	0	0	0	0	0	0	0	0
MIMAT0029832	mmu-miR-7663-5p	0	0	0	0	0	0	0	0	0
MIMAT0027710	mmu-miR-6905-5p	0	0	0	0	0	0	0	0	0
MIMAT0027711	mmu-miR-6905-3p	0	0	0	0	0	0	0	0	0
MIMAT0020367	mmu-miR-3473b	0	0	0	0	0	0	0	0	0
MIMAT0022729	mmu-miR-1929-3p	0	0	0	0	0	0	0	0	0
MIMAT0027712	mmu-miR-6906-5p	0	0	0	0	0	0	0	0	0
MIMAT0027713	mmu-miR-6906-3p	0	0	0	0	0	0	0	0	0
MIMAT0025161	mmu-miR-6408	0	0	0	0	0	0	0	0	0
MIMAT0005848	mmu-miR-466j	0	0	0	0	0	0	0	0	0
MIMAT0020616	mmu-miR-5108	0	0	0	0	0	0	0	0	0
MIMAT0029831	mmu-miR-7662-3p	0	0	0	0	0	0	0	0	0
MIMAT0029830	mmu-miR-7662-5p	0	0	0	0	0	0	0	0	0
MIMAT0028398	mmu-miR-7215-5p	0	0	0	0	0	0	0	0	0
MIMAT0028399	mmu-miR-7215-3p	0	0	0	0	0	0	0	0	0
MIMAT0025162	mmu-miR-6409	0	0	0	0	0	0	0	0	0
MIMAT0003452	mmu-miR-678	0	0	0	0	0	0	0	0	0
MIMAT0009393	mmu-miR-1930-5p	0	2	0	0	0	0	1	0	1
MIMAT0017340	mmu-miR-1930-3p	0	0	0	0	0	0	0	0	0
MIMAT0029825	mmu-miR-7659-3p	0	0	0	0	0	0	0	0	0
MIMAT0029824	mmu-miR-7659-5p	0	0	0	0	0	0	0	0	0
MIMAT0027715	mmu-miR-6907-3p	0	0	1	0	0	0	0	0	1
MIMAT0027714	mmu-miR-6907-5p	0	0	0	0	0	0	0	0	0
MIMAT0025163	mmu-miR-6410	0	0	0	0	0	0	0	0	0
MIMAT0027717	mmu-miR-6908-3p	0	0	0	0	0	0	0	0	0
MIMAT0027716	mmu-miR-6908-5p	0	0	0	0	0	0	0	0	0
MIMAT0027719	mmu-miR-6909-3p	0	0	0	0	0	0	0	0	0
MIMAT0027718	mmu-miR-6909-5p	0	0	0	0	0	0	0	0	0
MIMAT0027720	mmu-miR-6910-5p	0	0	0	0	0	0	0	0	0
MIMAT0027721	mmu-miR-6910-3p	0	0	0	0	0	0	0	0	0
MIMAT0027722	mmu-miR-6911-5p	0	0	0	0	0	0	0	0	0
MIMAT0027724	mmu-miR-6912-5p	0	0	0	0	0	0	0	0	2
MIMAT0027725	mmu-miR-6912-3p	0	0	0	0	0	0	0	0	0
MIMAT0009459	mmu-miR-1982-5p	0	0	0	0	0	0	0	0	0
MIMAT0022356	mmu-miR-5615-3p+1	0	0	0	0	0	0	0	0	0
MIMAT0014823	mmu-miR-3057-3p	0	0	0	0	0	1	0	0	1
MIMAT0027726	mmu-miR-6913-5p	0	0	0	0	0	0	0	0	0
MIMAT0027727	mmu-miR-6913-3p	0	0	0	0	0	0	0	0	0
MIMAT0029867	mmu-miR-1191b-3p	0	0	0	0	0	0	0	0	0
MIMAT0014825	mmu-miR-1251-3p	0	0	0	0	0	0	0	0	0
MIMAT0014824	mmu-miR-1251-5p	0	0	0	0	0	0	1	0	0
MIMAT0009394	mmu-miR-1931	0	0	0	0	0	0	0	0	0
MIMAT0029906	mmu-miR-7688-5p	0	0	0	0	0	0	0	0	0
MIMAT0029907	mmu-miR-7688-3p	0	0	0	0	0	0	0	0	0
MIMAT0028391	mmu-miR-7211-3p	0	0	0	0	0	0	0	0	0
MIMAT0028390	mmu-miR-7211-5p	0	0	0	0	0	0	0	0	0
MIMAT0014813	mmu-miR-3058-5p	0	0	0	0	0	0	0	0	0
MIMAT0019350	mmu-miR-3966	0	0	0	0	0	0	0	0	0
MIMAT0014811	mmu-miR-3059-5p	0	0	0	0	0	0	0	0	0
MIMAT0014812	mmu-miR-3059-3p	0	0	0	0	0	0	0	0	0
MIMAT0025164	mmu-miR-6411	0	0	0	0	0	0	0	0	0
MIMAT0003896	mmu-miR-763	0	0	0	0	0	0	0	0	0
MIMAT0025165	mmu-miR-6412	0	0	0	0	0	0	0	0	0
MIMAT0031408	mmu-miR-8104	0	0	0	0	0	0	0	0	0
MIMAT0003166	mmu-miR-546	0	0	0	0	0	0	0	0	0
MIMAT0017246	mmu-miR-677-3p	0	1	1	0	0	1	0	0	0
MIMAT0027728	mmu-miR-6914-5p	0	0	0	0	0	0	0	0	0
MIMAT0027729	mmu-miR-6914-3p	0	0	0	0	0	0	0	0	0
MIMAT0027730	mmu-miR-6915-5p	0	0	0	0	0	0	0	0	0
MIMAT0027731	mmu-miR-6915-3p	0	0	0	0	0	0	0	0	0
MIMAT0031409	mmu-miR-8105	0	0	0	0	1	0	0	0	0
MIMAT0027733	mmu-miR-6916-3p	0	0	0	0	0	0	0	0	0
MIMAT0027732	mmu-miR-6916-5p	0	0	0	0	0	0	0	0	0
MIMAT0027735	mmu-miR-6917-3p	0	0	0	0	0	0	0	0	0
MIMAT0027734	mmu-miR-6917-5p	0	0	0	0	0	0	0	0	0
MIMAT0014826	mmu-miR-3060-5p	0	0	0	0	0	0	0	0	0
MIMAT0027736	mmu-miR-6918-5p	0	0	0	0	0	0	0	0	0
MIMAT0027737	mmu-miR-6918-3p	0	0	0	0	0	0	0	0	0
MIMAT0029804	mmu-miR-7651-5p	0	0	0	0	0	0	0	0	0
MIMAT0029805	mmu-miR-7651-3p	0	0	0	0	0	0	0	0	0
MIMAT0009396	mmu-miR-1933-5p	0	0	0	0	0	0	0	0	0
MIMAT0025116	mmu-miR-6372	0	0	0	0	0	0	0	0	0
MIMAT0029889	mmu-miR-216c-3p	0	0	0	0	0	0	0	0	0
MIMAT0003729	mmu-miR-216b-5p	0	0	0	0	0	0	0	0	0
MIMAT0029888	mmu-miR-216c-5p	0	0	0	0	0	0	0	0	0
MIMAT0017233	mmu-miR-216b-3p	0	0	0	0	0	0	0	0	0
MIMAT0000662	mmu-miR-216a-5p	0	0	0	0	0	0	0	0	0
MIMAT0017054	mmu-miR-216a-3p	0	0	0	0	0	0	0	0	0
MIMAT0000679	mmu-miR-217-5p	0	0	0	0	0	0	0	0	0
MIMAT0017072	mmu-miR-217-3p	0	0	0	0	0	0	0	0	0
MIMAT0005444	mmu-miR-218-2-3p	0	0	0	0	0	0	0	0	0
MIMAT0017024	mmu-miR-103-1-5p	0	0	0	0	0	0	0	0	0
MIMAT0016989	mmu-miR-146a-3p	0	0	0	0	0	0	0	0	0
MIMAT0031403	mmu-miR-8100	0	0	0	0	0	0	0	0	0
MIMAT0028446	mmu-miR-7239-5p	0	0	0	0	0	0	0	0	0
MIMAT0028447	mmu-miR-7239-3p	0	0	0	0	0	0	0	0	0
MIMAT0027738	mmu-miR-6919-5p	0	0	0	0	0	0	0	0	0
MIMAT0027739	mmu-miR-6919-3p	0	0	0	0	0	0	0	0	0
MIMAT0004210	mmu-miR-804	0	0	0	0	0	0	0	0	0
MIMAT0027740	mmu-miR-6920-5p	0	0	0	0	0	0	0	0	0
MIMAT0027741	mmu-miR-6920-3p	0	0	0	0	0	0	0	0	0
MIMAT0029849	mmu-miR-7671-3p	0	0	0	0	0	0	0	0	0
MIMAT0029848	mmu-miR-7671-5p	0	0	0	0	0	0	0	0	0
MIMAT0029810	mmu-miR-7652-5p	0	0	0	0	0	0	0	0	0
MIMAT0027743	mmu-miR-6921-3p	0	0	0	0	0	0	0	0	0
MIMAT0027742	mmu-miR-6921-5p	0	0	0	0	0	0	0	0	0
MIMAT0027745	mmu-miR-6922-3p	0	0	0	0	0	0	0	0	0
MIMAT0027744	mmu-miR-6922-5p	0	0	0	0	0	0	0	0	0
MIMAT0027746	mmu-miR-6923-5p	0	0	0	0	0	0	0	0	0
MIMAT0027747	mmu-miR-6923-3p	0	0	0	0	0	0	0	0	0
MIMAT0025159	mmu-miR-6406	0	0	0	0	0	0	0	0	0
MIMAT0014831	mmu-miR-3062-3p	0	0	0	0	0	0	0	0	0
MIMAT0014830	mmu-miR-3062-5p	0	0	0	0	0	0	0	0	0
MIMAT0005846	mmu-miR-467f	0	0	0	0	0	0	0	0	0
MIMAT0017341	mmu-miR-1934-3p	0	0	1	0	0	0	0	0	0
MIMAT0027749	mmu-miR-6924-3p	0	0	0	0	0	0	0	0	0
MIMAT0027748	mmu-miR-6924-5p	0	0	0	0	0	0	0	0	0
MIMAT0028127	mmu-miR-7115-5p	0	0	0	0	0	0	0	0	0
MIMAT0028128	mmu-miR-7115-3p	0	0	0	0	0	0	0	0	0
MIMAT0027750	mmu-miR-6925-5p	0	0	0	0	0	0	0	0	0
MIMAT0027751	mmu-miR-6925-3p	0	0	0	0	0	0	0	0	0
MIMAT0025081	mmu-miR-6338	0	0	0	0	0	0	0	0	0
MIMAT0027753	mmu-miR-6926-3p	0	0	0	0	0	0	0	0	0
MIMAT0027752	mmu-miR-6926-5p	0	0	0	0	0	0	0	0	0
MIMAT0019356	mmu-miR-3971	0	0	0	0	0	0	0	0	0
MIMAT0016988	mmu-miR-144-5p	0	0	0	0	0	0	0	0	0
MIMAT0000156	mmu-miR-144-3p	0	0	0	0	0	0	2	0	0
MIMAT0025178	mmu-miR-451b	0	0	0	0	0	0	0	0	0
MIMAT0029812	mmu-miR-7653-5p	0	0	0	0	0	0	1	0	0
MIMAT0029813	mmu-miR-7653-3p	0	0	0	0	0	0	0	0	0
MIMAT0029873	mmu-miR-7679-3p	0	0	0	0	0	0	0	0	0
MIMAT0029872	mmu-miR-7679-5p	0	0	0	0	0	0	0	0	0
MIMAT0020618	mmu-miR-5110	0	0	0	0	0	0	0	0	0
MIMAT0000155	mmu-miR-142-3p	0	0	1	0	0	0	0	0	0
MIMAT0031402	mmu-miR-142b	0	0	0	0	0	0	0	0	0
MIMAT0014833	mmu-miR-3063-3p	0	1	0	0	0	0	0	0	0
MIMAT0014832	mmu-miR-3063-5p	0	0	0	0	0	0	0	0	0
MIMAT0028439	mmu-miR-7235-3p	0	0	0	0	0	0	0	0	0
MIMAT0028438	mmu-miR-7235-5p	0	0	0	0	0	0	0	0	0
MIMAT0027754	mmu-miR-6927-5p	0	0	0	0	0	0	0	0	1
MIMAT0027755	mmu-miR-6927-3p	0	0	0	0	0	0	0	0	0
MIMAT0031406	mmu-miR-8102	0	0	0	0	0	0	0	0	0
MIMAT0020627	mmu-miR-5119	0	0	0	0	0	0	0	0	0
MIMAT0028130	mmu-miR-7116-3p	0	0	0	0	0	0	0	0	0
MIMAT0028129	mmu-miR-7116-5p	0	0	0	0	0	0	0	0	0
MIMAT0027756	mmu-miR-6928-5p	0	0	0	0	0	0	0	0	0
MIMAT0027757	mmu-miR-6928-3p	0	0	0	0	0	0	1	0	0
MIMAT0027759	mmu-miR-6929-3p	0	0	0	0	0	0	0	0	0
MIMAT0027758	mmu-miR-6929-5p	0	0	0	0	0	0	0	0	0
MIMAT0031405	mmu-miR-8101	0	0	0	0	0	0	0	0	0
MIMAT0027761	mmu-miR-6930-3p	0	0	0	0	0	0	0	0	0
MIMAT0027763	mmu-miR-6931-3p	0	0	0	0	0	0	0	0	0
MIMAT0027762	mmu-miR-6931-5p	0	0	0	0	0	0	0	0	0
EXIQON	ssc-put-5	0	0	0	0	0	0	0	0	0
MIMAT0014835	mmu-miR-3064-3p	0	0	0	0	0	0	0	0	1
MIMAT0027764	mmu-miR-6932-5p	0	0	0	0	0	0	0	0	0
MIMAT0028414	mmu-miR-7223-5p	0	0	0	0	0	0	0	0	0
MIMAT0028415	mmu-miR-7223-3p	0	0	0	0	0	0	0	0	0
MIMAT0022369	mmu-miR-5621-5p	0	0	0	0	1	0	1	0	0
MIMAT0022370	mmu-miR-5621-3p	0	0	0	0	0	0	1	0	0
MIMAT0027767	mmu-miR-6933-3p	0	0	0	0	0	0	0	0	0
MIMAT0027769	mmu-miR-6934-3p	0	0	0	0	0	0	0	0	0
MIMAT0027768	mmu-miR-6934-5p	0	0	0	0	0	0	0	0	0
MIMAT0009395	mmu-miR-1932	0	0	0	0	0	0	0	0	0
MIMAT0014836	mmu-miR-3065-5p	0	0	0	0	0	0	0	0	1
MIMAT0000582	mmu-miR-338-3p	0	0	0	0	0	0	0	0	0
MIMAT0004647	mmu-miR-338-5p	0	0	0	0	1	0	1	0	1
MIMAT0014837	mmu-miR-3065-3p	0	0	0	0	0	0	0	0	0
MIMAT0027771	mmu-miR-6935-3p	0	0	0	0	0	0	0	0	0
MIMAT0027770	mmu-miR-6935-5p	0	0	0	0	0	0	0	0	0
MIMAT0027773	mmu-miR-6936-3p	0	0	0	0	0	0	0	0	0
MIMAT0027772	mmu-miR-6936-5p	0	0	0	0	0	0	0	0	0
MIMAT0028440	mmu-miR-7236-5p	0	0	0	0	0	0	0	0	0
MIMAT0029858	mmu-miR-7675-5p	0	0	0	0	0	0	0	0	0
MIMAT0029859	mmu-miR-7675-3p	0	0	0	0	0	0	0	0	0
MIMAT0025134	mmu-miR-6387	0	0	0	0	0	0	0	0	0
MIMAT0014839	mmu-miR-3066-3p	0	1	0	0	0	0	0	0	0
MIMAT0027774	mmu-miR-6937-5p	0	0	2	0	0	0	0	0	0
MIMAT0027775	mmu-miR-6937-3p	0	0	0	0	0	0	0	0	0
MIMAT0003457	mmu-miR-680+2	0	0	0	0	0	0	0	0	0
MIMAT0009402	mmu-miR-1938	0	0	0	0	0	0	0	0	0
MIMAT0022385	mmu-miR-5627-5p	0	0	0	0	0	0	0	0	0
MIMAT0022386	mmu-miR-5627-3p	0	0	0	0	0	0	0	0	0
MIMAT0007871	mmu-miR-1892	0	0	0	0	0	0	0	0	0
MIMAT0003458	mmu-miR-681	0	0	0	0	0	0	0	0	0
MIMAT0020608	mmu-miR-5101	0	0	0	0	0	0	0	0	0
MIMAT0020646	mmu-miR-5135	0	0	0	0	0	0	0	0	0
MIMAT0014840	mmu-miR-3067-5p	0	1	0	0	0	0	0	0	0
MIMAT0014841	mmu-miR-3067-3p	0	0	0	0	0	0	0	0	0
MIMAT0027777	mmu-miR-6938-3p	0	0	0	0	0	0	0	0	0
MIMAT0027776	mmu-miR-6938-5p	0	0	0	0	0	0	0	0	0
MIMAT0031401	mmu-miR-8099+1	0	0	0	0	0	0	0	0	0
MIMAT0005847	mmu-miR-1190	0	0	0	0	0	0	0	0	0
EXIQON	ssc-put-6	0	0	0	0	0	0	0	0	0
MIMAT0009400	mmu-miR-1936	0	0	0	0	0	0	0	0	0
MIMAT0014844	mmu-miR-3069-5p	0	0	0	0	0	0	0	0	0
MIMAT0007872	mmu-miR-1906+1	0	0	0	0	0	0	0	0	0
MIMAT0004822	mmu-miR-770-5p	0	0	0	0	0	0	0	0	0
MIMAT0003891	mmu-miR-770-3p	0	0	0	0	0	0	0	0	0
MIMAT0003739	mmu-miR-673-5p	0	0	0	0	0	0	0	0	0
MIMAT0004824	mmu-miR-673-3p	0	0	0	0	0	0	0	0	0
MIMAT0017276	mmu-miR-493-5p	0	0	0	0	0	0	0	0	0
MIMAT0004888	mmu-miR-493-3p	0	0	0	0	0	0	0	0	0
MIMAT0022354	mmu-miR-3544-3p	0	0	0	0	0	0	0	0	0
MIMAT0004644	mmu-miR-337-5p	0	0	0	0	0	0	0	0	0
MIMAT0000578	mmu-miR-337-3p	0	0	0	0	0	0	0	0	0
MIMAT0022353	mmu-miR-3544-5p	0	0	0	0	0	0	0	0	0
MIMAT0004786	mmu-miR-540-5p	0	0	0	0	0	0	0	0	0
MIMAT0003167	mmu-miR-540-3p	0	0	0	0	0	0	0	0	0
MIMAT0017238	mmu-miR-665-5p	0	0	0	0	0	0	0	0	0
MIMAT0003733	mmu-miR-665-3p	0	0	0	0	0	0	0	0	0
MIMAT0014846	mmu-miR-3070a-5p	0	0	0	0	0	0	0	0	0
MIMAT0014847	mmu-miR-3070a-3p	0	0	0	0	0	0	0	0	0
MIMAT0014848	mmu-miR-3070b-5p	0	0	0	0	0	0	0	0	0
MIMAT0014849	mmu-miR-3070b-3p	0	0	0	0	0	0	0	0	0
MIMAT0001418	mmu-miR-431-5p	0	0	0	0	0	0	0	0	0
MIMAT0004753	mmu-miR-431-3p	0	0	0	0	0	0	0	0	0
MIMAT0001419	mmu-miR-433-5p	0	0	0	0	0	0	0	0	0
MIMAT0001420	mmu-miR-433-3p	0	0	0	0	0	0	0	0	0
MIMAT0004530	mmu-miR-127-5p	0	0	0	0	0	0	0	0	0
MIMAT0000139	mmu-miR-127-3p	0	0	1	0	0	0	0	0	0
MIMAT0001421	mmu-miR-434-5p	0	0	0	0	0	0	0	0	0
MIMAT0001422	mmu-miR-434-3p	0	0	0	0	0	0	0	0	0
MIMAT0012771	mmu-miR-432	0	0	0	0	0	0	0	0	0
MIMAT0014851	mmu-miR-3071-3p	0	0	0	0	0	0	0	0	0
MIMAT0000148	mmu-miR-136-5p	0	0	0	0	0	0	0	0	1
MIMAT0014850	mmu-miR-3071-5p	0	0	0	0	0	0	0	0	0
MIMAT0004532	mmu-miR-136-3p	0	0	0	0	0	0	0	0	0
MIMAT0017037	mmu-miR-341-5p	0	0	0	0	0	0	0	0	0
MIMAT0000588	mmu-miR-341-3p	0	0	0	0	0	0	0	0	1
MIMAT0005843	mmu-miR-1188-5p	0	0	0	0	0	0	0	0	0
MIMAT0017328	mmu-miR-1188-3p	0	0	0	0	0	0	0	0	0
MIMAT0017174	mmu-miR-370-5p	0	0	0	0	0	0	0	0	0
MIMAT0001095	mmu-miR-370-3p	0	0	0	0	0	0	0	0	0
MIMAT0004847	mmu-miR-882	0	0	0	0	0	0	0	0	0
MIMAT0017080	mmu-miR-379-3p	0	0	0	0	0	0	0	0	0
MIMAT0001093	mmu-miR-411-3p	0	0	0	0	0	0	0	0	0
MIMAT0000377	mmu-miR-299a-5p	0	0	0	0	0	0	0	0	0
MIMAT0022837	mmu-miR-299b-3p	0	0	0	0	0	0	0	0	0
MIMAT0022836	mmu-miR-299b-5p	0	0	0	0	0	0	0	0	0
MIMAT0000744	mmu-miR-380-5p	0	0	0	0	0	0	0	0	0
MIMAT0000745	mmu-miR-380-3p	0	0	0	0	0	0	0	0	0
MIMAT0017331	mmu-miR-1197-5p	0	0	0	0	0	0	0	0	0
MIMAT0005858	mmu-miR-1197-3p	0	0	0	0	0	0	0	0	0
MIMAT0004638	mmu-miR-323-5p	0	0	0	0	0	0	0	0	0
MIMAT0017235	mmu-miR-758-5p	0	0	0	0	0	0	0	0	0
MIMAT0003889	mmu-miR-758-3p	0	0	0	0	0	0	0	0	0
MIMAT0017032	mmu-miR-329-5p	0	0	0	0	0	2	0	0	0
MIMAT0000567	mmu-miR-329-3p	0	0	0	0	0	0	0	0	0
MIMAT0017215	mmu-miR-494-5p	0	0	0	0	0	0	0	0	0
MIMAT0017248	mmu-miR-679-3p	0	0	0	0	0	0	0	0	0
MIMAT0017329	mmu-miR-1193-5p	0	0	0	0	0	0	0	0	0
MIMAT0005851	mmu-miR-1193-3p	0	0	0	0	0	0	0	0	0
MIMAT0003737	mmu-miR-666-5p	0	0	0	0	0	0	0	0	0
MIMAT0004823	mmu-miR-666-3p	0	0	0	0	0	0	0	0	0
MIMAT0017207	mmu-miR-543-5p	0	0	0	0	0	0	0	0	0
MIMAT0017249	mmu-miR-495-5p	0	0	0	0	0	0	0	0	0
MIMAT0017239	mmu-miR-667-5p	0	0	0	0	0	0	0	0	0
MIMAT0003734	mmu-miR-667-3p	0	0	0	0	1	0	0	0	0
MIMAT0005295	mmu-miR-376c-5p	0	0	0	0	0	0	0	0	0
MIMAT0003183	mmu-miR-376c-3p	0	0	0	0	0	0	0	0	0
MIMAT0004897	mmu-miR-654-5p	0	0	0	0	0	0	0	0	0
MIMAT0004898	mmu-miR-654-3p	0	0	0	0	0	0	0	0	0
MIMAT0003388	mmu-miR-376b-5p	0	0	0	0	0	0	0	0	0
MIMAT0001092	mmu-miR-376b-3p	0	0	0	0	0	0	0	0	0
MIMAT0003387	mmu-miR-376a-5p	0	0	0	0	0	0	0	0	0
MIMAT0000740	mmu-miR-376a-3p	0	0	0	0	0	0	0	0	0
MIMAT0004578	mmu-miR-300-5p	0	0	0	0	0	0	0	0	0
MIMAT0000378	mmu-miR-300-3p	0	0	0	0	1	0	0	0	1
MIMAT0017081	mmu-miR-381-5p	0	0	0	0	0	0	0	0	0
MIMAT0017216	mmu-miR-487b-5p	0	0	0	0	0	0	0	0	0
MIMAT0003184	mmu-miR-487b-3p	0	0	0	0	0	0	0	0	0
MIMAT0003169	mmu-miR-539-5p	0	0	0	0	0	0	0	0	0
MIMAT0017208	mmu-miR-539-3p	0	0	0	0	0	0	0	0	0
MIMAT0017282	mmu-miR-544-5p	0	0	0	0	0	0	0	0	0
MIMAT0004941	mmu-miR-544-3p	0	0	0	0	0	0	0	0	0
MIMAT0016985	mmu-miR-134-3p	0	0	0	0	0	0	0	0	0
MIMAT0017237	mmu-miR-668-5p	0	0	0	0	0	0	0	0	0
MIMAT0003732	mmu-miR-668-3p	0	0	0	0	0	0	0	0	0
MIMAT0003128	mmu-miR-485-5p	0	0	0	0	0	0	0	0	0
MIMAT0003129	mmu-miR-485-3p	0	0	0	0	0	0	0	0	0
MIMAT0004870	mmu-miR-453	0	0	0	0	0	0	0	0	0
MIMAT0000164	mmu-miR-154-5p	0	0	0	0	0	0	0	0	0
MIMAT0004537	mmu-miR-154-3p	0	0	0	0	0	0	0	0	0
MIMAT0017244	mmu-miR-496a-5p	0	0	0	0	0	0	0	0	0
MIMAT0003738	mmu-miR-496a-3p	0	0	0	0	0	0	0	0	0
MIMAT0017079	mmu-miR-377-5p	0	0	0	0	0	0	0	0	0
MIMAT0000741	mmu-miR-377-3p	0	0	0	0	0	0	0	0	0
MIMAT0017209	mmu-miR-541-3p	0	0	0	0	0	0	0	0	0
MIMAT0004746	mmu-miR-409-5p	0	0	0	0	1	0	0	0	2
MIMAT0017173	mmu-miR-412-5p	0	0	0	0	0	0	0	0	0
MIMAT0001094	mmu-miR-412-3p	0	0	0	0	0	0	0	0	0
MIMAT0003185	mmu-miR-369-5p	0	0	0	0	0	0	0	0	0
MIMAT0003186	mmu-miR-369-3p	0	0	2	0	0	0	0	0	0
MIMAT0017172	mmu-miR-410-5p	0	0	0	0	0	0	0	0	0
MIMAT0014852	mmu-miR-3072-5p	0	0	0	0	0	0	0	0	0
MIMAT0014853	mmu-miR-3072-3p	0	0	0	0	0	0	0	0	0
MIMAT0014800	mmu-miR-1247-5p	0	0	0	0	0	0	0	0	0
MIMAT0022376	mmu-miR-3073b-3p	0	0	0	0	0	0	0	0	0
MIMAT0014854	mmu-miR-3073a-5p	0	0	0	0	0	0	0	0	0
MIMAT0022375	mmu-miR-3073b-5p	0	0	0	0	0	0	0	0	0
MIMAT0014855	mmu-miR-3073a-3p	0	0	0	0	0	0	0	0	0
MIMAT0004547	mmu-miR-203-5p	0	0	0	0	0	0	0	0	0
MIMAT0027779	mmu-miR-6939-3p	0	0	0	0	0	0	0	0	0
MIMAT0027778	mmu-miR-6939-5p	0	0	0	0	0	0	0	0	0
MIMAT0027780	mmu-miR-6940-5p	0	0	0	0	0	0	0	0	0
MIMAT0027781	mmu-miR-6940-3p	0	0	0	0	0	0	0	0	0
MIMAT0027783	mmu-miR-6941-3p	0	0	0	0	0	0	0	0	0
MIMAT0027782	mmu-miR-6941-5p	0	0	0	0	0	0	0	0	0
MIMAT0028095	mmu-miR-7094-3p+1	0	0	0	0	0	0	0	0	0
MIMAT0028094	mmu-miR-7094-1-5p	0	0	0	0	0	0	0	0	0
MIMAT0028096	mmu-miR-7094b-2-5p	0	0	0	0	0	0	0	0	0
MIMAT0025135	mmu-miR-6388	0	0	0	0	0	0	0	0	0
MIMAT0016992	mmu-miR-153-5p	0	0	0	0	2	0	1	0	0
MIMAT0017325	mmu-miR-466i-5p	0	0	0	0	0	0	0	0	0
MIMAT0005834	mmu-miR-466i-3p	0	0	0	0	0	0	0	0	0
EXIQON	ssc-put-7	0	0	0	0	0	0	0	0	0
MIMAT0027785	mmu-miR-6942-3p	0	0	0	0	0	0	0	0	0
MIMAT0027784	mmu-miR-6942-5p	0	0	0	0	0	0	0	0	0
MIMAT0007873	mmu-miR-1896	0	0	0	0	0	0	0	0	0
MIMAT0025112	mmu-miR-6368	0	0	0	0	0	0	0	0	0
MIMAT0020634	mmu-miR-5124a	0	0	0	0	0	0	0	0	0
MIMAT0003461	mmu-miR-683+1	0	0	0	0	0	0	0	0	0
MIMAT0027786	mmu-miR-6943-5p	0	0	0	0	0	0	0	0	0
MIMAT0027787	mmu-miR-6943-3p	0	0	0	0	0	0	0	0	0
MIMAT0027788	mmu-miR-6944-5p	0	0	0	0	0	0	0	0	0
MIMAT0027790	mmu-miR-6945-5p	0	0	0	0	1	0	0	0	0
MIMAT0017268	mmu-miR-874-5p	0	0	0	0	0	0	0	0	0
MIMAT0025113	mmu-miR-6369	0	0	0	0	0	0	0	0	0
MIMAT0003504	mmu-miR-713	0	0	0	0	0	0	0	0	0
MIMAT0005844	mmu-miR-466f	0	0	0	0	0	1	0	0	1
MIMAT0003471	mmu-miR-692+2	0	0	0	0	0	0	0	0	0
MIMAT0003459	mmu-miR-682	0	0	0	0	0	0	0	0	0
MIMAT0019338	mmu-miR-3961	0	0	0	0	0	0	0	0	0
MIMAT0000143	mmu-miR-9-3p+2	0	0	0	0	0	0	0	0	1
MIMAT0022378	mmu-miR-5624-3p	0	0	0	0	0	0	0	0	0
MIMAT0007874	mmu-miR-1904	0	0	0	0	0	0	0	0	0
MIMAT0022715	mmu-miR-449c-3p	0	0	0	0	0	0	0	0	0
MIMAT0005447	mmu-miR-449b	0	0	0	0	0	0	0	0	0
MIMAT0025136	mmu-miR-5124b	0	0	0	0	0	0	0	0	0
MIMAT0027792	mmu-miR-6946-5p	0	1	0	0	0	0	0	0	0
MIMAT0027793	mmu-miR-6946-3p	0	0	0	0	1	0	0	0	1
MIMAT0028388	mmu-miR-7210-5p	0	0	0	0	0	0	0	0	0
MIMAT0028389	mmu-miR-7210-3p	0	0	0	0	0	0	0	0	0
MIMAT0014859	mmu-miR-3075-3p	0	0	0	0	0	0	0	0	0
MIMAT0029851	mmu-miR-7672-3p	0	0	0	0	0	0	0	0	0
MIMAT0029850	mmu-miR-7672-5p	0	0	0	0	0	0	0	0	0
MIMAT0027794	mmu-miR-6947-5p	0	0	0	0	0	0	0	0	0
MIMAT0027795	mmu-miR-6947-3p	0	0	0	0	0	0	0	0	0
MIMAT0014860	mmu-miR-3076-5p	0	0	0	0	0	0	0	0	0
MIMAT0014861	mmu-miR-3076-3p	0	1	0	0	1	0	0	0	0
MIMAT0000597	mmu-miR-346-5p	0	0	0	0	0	0	0	0	0
MIMAT0017039	mmu-miR-346-3p	0	0	0	0	0	0	0	0	0
MIMAT0004867	mmu-miR-327	0	0	0	0	0	0	0	0	0
MIMAT0020642	mmu-miR-5131	0	0	0	0	0	0	0	0	0
MIMAT0003464	mmu-miR-686	0	0	0	0	0	0	0	0	0
MIMAT0027797	mmu-miR-6948-3p	0	0	0	0	0	0	0	0	0
MIMAT0027796	mmu-miR-6948-5p	0	0	0	0	0	0	0	0	0
MIMAT0000520	mmu-miR-208a-3p	0	0	0	0	0	0	0	0	0
MIMAT0017014	mmu-miR-208a-5p	0	0	0	0	0	0	0	0	0
MIMAT0004939	mmu-miR-208b-3p	0	0	0	0	0	0	0	0	0
MIMAT0017280	mmu-miR-208b-5p	0	0	0	0	0	0	0	0	0
MIMAT0027799	mmu-miR-6949-3p	0	0	0	0	0	0	0	0	0
MIMAT0027798	mmu-miR-6949-5p	0	0	0	0	0	0	0	0	0
MIMAT0014862	mmu-miR-3077-5p	0	0	0	0	0	0	0	0	0
MIMAT0014863	mmu-miR-3077-3p	0	0	0	0	0	0	0	0	0
MIMAT0003465	mmu-miR-719	0	0	0	0	0	0	0	0	0
MIMAT0031400	mmu-miR-8098	0	0	0	0	0	0	0	0	0
MIMAT0025588	mmu-miR-6541	0	0	0	0	0	0	0	0	0
MIMAT0017283	mmu-miR-598-5p	0	0	0	0	0	0	0	0	0
MIMAT0004527	mmu-miR-124-5p+2	0	0	0	0	0	0	0	0	0
MIMAT0000134	mmu-miR-124-3p+2	0	0	0	0	0	0	0	0	0
MIMAT0014864	mmu-miR-3078-5p	0	0	0	0	0	0	0	0	0
MIMAT0014865	mmu-miR-3078-3p	0	0	0	0	0	0	0	0	0
MIMAT0027800	mmu-miR-6950-5p	0	0	0	0	0	0	0	0	0
MIMAT0027801	mmu-miR-6950-3p	0	0	0	0	0	0	0	0	0
MIMAT0017057	mmu-miR-320-5p	0	0	0	0	0	0	1	0	1
MIMAT0003466	mmu-miR-687	0	0	0	0	0	0	0	0	0
MIMAT0009446	mmu-miR-1971	0	0	0	0	0	0	0	0	0
MIMAT0003897	mmu-miR-759	0	0	0	0	0	0	0	0	0
MIMAT0020641	mmu-miR-5130	0	0	0	0	0	0	0	0	0
MIMAT0025139	mmu-miR-6390	0	0	0	0	0	0	0	0	0
MIMAT0004660	mmu-miR-19a-5p	0	0	0	0	0	1	0	0	0
MIMAT0017065	mmu-miR-19b-1-5p	0	0	0	0	0	0	0	0	0
MIMAT0024862	mmu-miR-6241	0	0	0	0	0	0	0	0	0
MIMAT0025140	mmu-miR-6391	0	0	0	0	0	0	0	0	0
MIMAT0007875	mmu-miR-1898	0	0	0	0	0	0	0	0	0
MIMAT0028392	mmu-miR-7212-5p	0	0	0	0	1	0	0	0	1
MIMAT0028393	mmu-miR-7212-3p	0	0	0	0	0	0	0	0	0
MIMAT0028131	mmu-miR-7117-5p	0	0	0	0	0	0	0	0	0
MIMAT0028132	mmu-miR-7117-3p	0	0	0	0	0	0	0	0	0
MIMAT0019344	mmu-miR-3964	0	0	0	0	0	0	0	0	0
MIMAT0012772	mmu-miR-599	0	0	0	0	0	0	0	0	0
MIMAT0004938	mmu-miR-875-3p	0	0	0	0	0	0	0	0	0
MIMAT0004937	mmu-miR-875-5p	0	0	0	0	0	0	0	0	0
MIMAT0027803	mmu-miR-6951-3p	0	0	0	0	0	0	0	0	0
MIMAT0027802	mmu-miR-6951-5p	0	0	0	0	0	0	0	0	0
MIMAT0007876	mmu-miR-1907	0	0	0	0	0	0	0	0	0
MIMAT0004524	mmu-miR-30b-3p	0	0	0	0	0	0	0	0	0
MIMAT0000130	mmu-miR-30b-5p	0	0	0	0	0	0	0	0	2
MIMAT0017011	mmu-miR-30d-3p	0	0	0	0	0	0	0	0	0
MIMAT0027804	mmu-miR-6952-5p	0	0	0	0	0	0	0	0	0
MIMAT0009407	mmu-miR-1942	0	0	0	0	0	0	0	0	0
MIMAT0027806	mmu-miR-6953-5p	0	0	0	0	0	0	0	0	0
MIMAT0027807	mmu-miR-6953-3p	0	0	0	0	0	1	0	0	0
MIMAT0014867	mmu-miR-3079-3p	0	0	0	0	0	0	0	0	0
MIMAT0014866	mmu-miR-3079-5p	0	0	0	0	0	0	0	0	0
MIMAT0027808	mmu-miR-6954-5p	0	0	0	0	0	0	0	0	0
MIMAT0027809	mmu-miR-6954-3p	0	0	0	0	0	0	0	0	1
MIMAT0029861	mmu-miR-7676-3p+1	0	0	0	0	0	0	0	0	1
MIMAT0029860	mmu-miR-7676-5p+1	0	0	0	0	0	0	0	0	0
MIMAT0027811	mmu-miR-6955-3p	0	0	0	0	0	0	0	0	0
MIMAT0027812	mmu-miR-6956-5p	0	0	0	0	0	0	0	0	0
MIMAT0027813	mmu-miR-6956-3p	0	0	0	0	0	0	0	0	0
MIMAT0028395	mmu-miR-7213-3p	0	0	0	0	0	0	0	0	0
MIMAT0028394	mmu-miR-7213-5p	0	0	0	0	0	0	0	0	0
EXIQON	ssc-put-3	0	0	0	0	0	0	0	0	0
MIMAT0027814	mmu-miR-6957-5p	0	0	0	0	0	0	0	0	0
MIMAT0027815	mmu-miR-6957-3p	0	0	0	0	0	0	0	0	0
MIMAT0029891	mmu-miR-7684-3p	0	0	0	0	0	0	0	0	0
MIMAT0029890	mmu-miR-7684-5p	0	0	0	0	0	0	0	0	0
MIMAT0014869	mmu-miR-3080-3p	0	0	0	0	0	0	0	0	0
MIMAT0014868	mmu-miR-3080-5p	0	0	0	0	0	0	0	0	0
MIMAT0025141	mmu-miR-6392-5p	0	0	0	0	0	0	0	0	0
MIMAT0025142	mmu-miR-6392-3p	0	0	0	0	0	0	0	0	0
MIMAT0025143	mmu-miR-6393	0	0	0	0	0	0	0	0	0
MIMAT0028134	mmu-miR-7118-3p	0	0	0	0	0	0	0	0	0
MIMAT0028133	mmu-miR-7118-5p	0	1	0	0	0	0	0	0	0
MIMAT0027817	mmu-miR-6958-3p	0	0	0	0	0	0	0	0	0
MIMAT0027816	mmu-miR-6958-5p	0	0	0	0	0	0	0	0	0
MIMAT0027819	mmu-miR-6959-3p	0	0	0	0	1	0	0	0	0
MIMAT0027818	mmu-miR-6959-5p	0	0	1	0	0	0	0	0	0
MIMAT0029798	mmu-miR-7648-5p	0	0	0	0	0	0	0	0	0
MIMAT0029799	mmu-miR-7648-3p	0	1	0	0	1	0	0	0	1
MIMAT0027821	mmu-miR-6960-3p	0	0	0	0	0	0	0	0	0
MIMAT0027823	mmu-miR-6961-3p	0	0	0	0	0	0	0	0	0
MIMAT0027822	mmu-miR-6961-5p	0	0	0	0	0	0	0	0	0
MIMAT0027824	mmu-miR-6962-5p	0	0	0	0	0	0	0	0	0
MIMAT0027825	mmu-miR-6962-3p	0	0	0	0	0	0	0	0	0
MIMAT0009406	mmu-miR-1941-3p	0	0	1	0	0	0	0	0	0
MIMAT0003467	mmu-miR-688	0	0	0	0	0	0	0	0	0
MIMAT0004618	mmu-miR-196a-2-3p	0	0	0	0	0	0	0	0	0
EXIQON	ssc-put-4	0	0	0	0	0	0	0	0	0
MIMAT0027827	mmu-miR-6963-3p	0	0	0	0	0	0	0	0	0
MIMAT0027826	mmu-miR-6963-5p	0	0	0	0	0	0	0	0	0
MIMAT0025108	mmu-miR-6364	0	0	0	0	0	0	0	0	0
MIMAT0025109	mmu-miR-6365	0	0	0	0	0	0	0	0	0
MIMAT0000387	mmu-miR-130b-3p	0	1	1	0	0	3	0	0	0
MIMAT0025110	mmu-miR-6366	0	0	0	0	0	0	0	0	0
MIMAT0017231	mmu-miR-1224-3p	0	0	0	0	0	0	0	0	0
MIMAT0029875	mmu-miR-7680-3p	0	0	0	0	0	1	0	0	0
MIMAT0029874	mmu-miR-7680-5p	0	0	0	0	0	0	0	0	0
MIMAT0031396	mmu-miR-8095	0	0	0	0	0	0	0	0	0
MIMAT0025106	mmu-miR-6362	0	0	0	0	0	0	0	0	0
MIMAT0003469	mmu-miR-690	0	0	0	0	0	0	0	0	0
MIMAT0009412	mmu-miR-1946a	0	0	0	0	0	0	0	0	0
MIMAT0017343	mmu-miR-1947-3p	0	0	0	0	0	0	0	0	0
MIMAT0025586	mmu-miR-6540-3p	0	0	0	0	0	0	0	0	0
MIMAT0025585	mmu-miR-6540-5p	0	0	0	0	0	0	0	0	0
MIMAT0004892	mmu-miR-568	0	0	0	0	0	0	0	0	0
MIMAT0015641	mmu-miR-3470b	0	0	0	0	0	0	0	0	0
MIMAT0014870	mmu-miR-3081-5p	0	0	0	0	0	0	0	0	0
MIMAT0025107	mmu-miR-6363	0	0	0	0	0	0	0	0	0
MIMAT0020626	mmu-miR-5118	0	0	0	0	0	0	0	0	0
MIMAT0003470	mmu-miR-691	0	0	0	0	0	0	0	0	0
MIMAT0016981	mmu-miR-99a-3p	0	0	0	0	0	1	0	0	4
MIMAT0016993	mmu-miR-155-3p	0	0	0	0	0	0	0	0	0
MIMAT0025111	mmu-miR-6367	0	0	0	0	0	0	0	0	0
MIMAT0004188	mmu-miR-802-5p	0	0	0	0	0	0	0	0	0
MIMAT0017240	mmu-miR-802-3p	0	0	0	0	0	0	0	0	0
MIMAT0027828	mmu-miR-6964-5p	0	0	0	0	0	0	0	0	0
MIMAT0020635	mmu-miR-5125	0	1	0	0	1	0	0	0	0
MIMAT0022989	mmu-miR-5134-3p	0	0	0	0	0	0	0	0	0
MIMAT0020645	mmu-miR-5134-5p	0	0	0	0	0	0	0	0	0
MIMAT0027830	mmu-miR-6965-5p	0	0	0	0	0	0	0	0	0
MIMAT0027833	mmu-miR-3547-3p	0	0	0	0	0	0	0	0	0
MIMAT0027832	mmu-miR-3547-5p	0	0	0	0	0	0	0	0	0
MIMAT0027834	mmu-miR-6966-5p	0	0	0	0	0	0	0	0	0
MIMAT0027835	mmu-miR-6966-3p	0	0	1	0	0	0	0	0	0
MIMAT0027838	mmu-miR-6968-5p	0	0	0	0	0	0	0	0	0
MIMAT0014875	mmu-miR-3083-3p	0	0	0	0	0	0	0	0	0
MIMAT0029868	mmu-miR-7677-5p	0	0	0	0	0	0	0	0	0
MIMAT0029869	mmu-miR-7677-3p	0	0	0	0	0	0	0	0	0
MIMAT0028397	mmu-miR-7214-3p	0	0	0	0	0	0	0	0	0
MIMAT0028396	mmu-miR-7214-5p	0	0	0	0	0	0	0	0	0
MIMAT0028400	mmu-miR-7216-5p	0	0	0	0	0	0	0	0	0
MIMAT0028401	mmu-miR-7216-3p	0	0	0	0	0	0	0	0	0
MIMAT0028402	mmu-miR-7217-5p	0	0	0	0	0	0	0	0	0
MIMAT0028403	mmu-miR-7217-3p	0	0	0	0	0	0	0	0	0
MIMAT0028404	mmu-miR-7218-5p	0	0	0	0	0	0	0	0	0
MIMAT0028405	mmu-miR-7218-3p	0	0	0	0	0	0	0	0	0
MIMAT0027841	mmu-miR-6969-3p	0	0	0	0	0	0	0	0	0
MIMAT0027840	mmu-miR-6969-5p	0	0	0	0	0	0	0	0	0
MIMAT0029840	mmu-miR-7667-5p	0	0	0	0	0	0	0	0	0
MIMAT0029841	mmu-miR-7667-3p	0	0	1	0	1	0	0	0	0
MIMAT0029892	mmu-miR-219c-5p	0	0	0	0	1	0	0	0	0
MIMAT0027844	mmu-miR-6971-5p	0	0	1	0	0	0	0	0	0
MIMAT0027843	mmu-miR-6970-3p	0	0	0	0	0	0	0	0	0
MIMAT0027842	mmu-miR-6970-5p	0	0	0	0	0	0	0	0	0
MIMAT0027847	mmu-miR-6972-3p	0	0	0	0	0	0	0	0	0
MIMAT0027846	mmu-miR-6972-5p	0	0	0	0	0	0	0	0	0
MIMAT0027848	mmu-miR-6973a-5p	0	0	0	0	0	0	0	0	0
MIMAT0027849	mmu-miR-6973a-3p	0	0	0	0	0	0	0	0	0
MIMAT0027851	mmu-miR-6974-3p	0	0	0	0	0	0	0	0	0
MIMAT0027850	mmu-miR-6974-5p	0	0	0	0	0	0	0	0	0
MIMAT0027852	mmu-miR-6975-5p	0	0	0	0	0	0	0	0	0
MIMAT0031395	mmu-miR-8094	0	0	0	0	0	0	0	0	0
MIMAT0007877	mmu-miR-1894-5p	0	0	0	0	0	0	0	0	0
MIMAT0007878	mmu-miR-1894-3p	0	0	0	0	0	0	0	0	0
MIMAT0003472	mmu-miR-693-5p	0	0	0	0	0	0	0	0	0
MIMAT0004189	mmu-miR-693-3p	0	0	1	0	0	0	0	0	0
MIMAT0027855	mmu-miR-6976-3p	0	0	0	0	0	0	0	0	0
MIMAT0027854	mmu-miR-6976-5p	0	0	0	0	0	0	0	0	0
MIMAT0017071	mmu-miR-7b-3p	0	0	0	0	0	0	0	0	0
MIMAT0027857	mmu-miR-6977-3p	0	0	0	0	0	0	1	0	0
MIMAT0027856	mmu-miR-6977-5p	0	0	0	0	0	0	0	0	0
MIMAT0027859	mmu-miR-6978-3p	0	0	0	0	0	0	0	0	0
MIMAT0027858	mmu-miR-6978-5p	0	0	0	0	0	0	0	0	0
MIMAT0025176	mmu-miR-6420	0	0	0	0	0	0	0	0	0
MIMAT0005856	mmu-miR-1195	0	0	0	0	0	0	0	0	0
MIMAT0007879	mmu-miR-1893	0	0	0	0	0	0	0	0	0
MIMAT0005835	mmu-miR-1b-5p	0	0	0	0	0	0	0	0	0
MIMAT0017047	mmu-miR-1a-2-5p	0	0	0	0	0	0	0	0	0
MIMAT0017326	mmu-miR-1b-3p	0	0	1	0	0	0	0	0	0
MIMAT0007880	mmu-miR-1901	0	0	0	0	0	0	0	0	0
MIMAT0017344	mmu-miR-1948-5p	0	0	0	0	0	0	0	0	0
MIMAT0009415	mmu-miR-1948-3p	0	0	0	0	0	0	0	0	0
MIMAT0025103	mmu-miR-6360	0	0	0	0	0	0	0	0	0
MIMAT0016997	mmu-miR-187-5p	0	0	0	0	0	0	0	0	0
MIMAT0025104	mmu-miR-6361	0	0	0	0	0	0	0	0	0
EXIQON	ssc-put-12	0	0	0	0	0	0	0	0	0
MIMAT0027861	mmu-miR-6979-3p	0	1	0	0	0	1	0	0	0
MIMAT0027860	mmu-miR-6979-5p	0	0	0	0	0	0	0	0	0
MIMAT0027865	mmu-miR-6981-3p	0	0	0	0	0	0	0	0	0
MIMAT0027864	mmu-miR-6981-5p	0	0	0	0	0	0	0	0	0
MIMAT0027863	mmu-miR-6980-3p	0	0	0	0	0	0	0	0	0
MIMAT0027862	mmu-miR-6980-5p	0	0	0	0	0	0	0	0	0
MIMAT0029904	mmu-miR-1258-5p	0	0	0	0	0	0	0	0	0
MIMAT0025098	mmu-miR-6355	0	0	0	0	0	0	0	0	0
MIMAT0020615	mmu-miR-5107-5p	0	0	0	0	0	0	0	0	0
MIMAT0022985	mmu-miR-5107-3p	0	0	0	0	0	0	0	0	0
MIMAT0028408	mmu-miR-7220-5p	0	0	0	0	0	0	0	0	0
MIMAT0028409	mmu-miR-7220-3p	0	0	0	0	0	0	0	0	0
MIMAT0027866	mmu-miR-6982-5p	0	0	0	0	0	0	0	0	0
MIMAT0027867	mmu-miR-6982-3p	0	0	0	0	0	0	0	0	0
MIMAT0027868	mmu-miR-6983-5p	0	0	0	0	0	0	0	0	0
MIMAT0027869	mmu-miR-6983-3p	0	0	0	0	0	0	0	0	0
MIMAT0017005	mmu-miR-122-3p	0	0	0	0	0	0	0	0	0
MIMAT0003474	mmu-miR-694	0	0	0	0	0	0	0	0	0
MIMAT0028406	mmu-miR-7219-5p	0	0	0	0	0	0	0	0	0
MIMAT0025099	mmu-miR-6356	0	0	0	0	0	0	0	0	0
MIMAT0025105	mmu-miR-145b	0	0	0	0	0	0	0	0	0
MIMAT0025100	mmu-miR-6357	0	0	0	0	0	0	0	0	0
EXIQON	ssc-put-8	0	0	0	0	0	0	0	0	0
MIMAT0025101	mmu-miR-6358	0	0	0	0	0	0	0	0	0
MIMAT0020638	mmu-miR-5127	0	0	0	0	0	0	0	0	0
MIMAT0020620	mmu-miR-5112	0	0	0	0	0	0	0	0	0
MIMAT0025102	mmu-miR-6359	0	0	0	0	0	0	0	0	0
MIMAT0027870	mmu-miR-6984-5p	0	0	0	0	0	0	0	0	0
MIMAT0027871	mmu-miR-6984-3p	0	0	0	0	0	0	0	0	0
MIMAT0027873	mmu-miR-6985-3p	0	0	0	0	0	0	0	0	0
MIMAT0027872	mmu-miR-6985-5p	0	0	0	0	0	0	0	0	0
MIMAT0027875	mmu-miR-6986-3p	0	0	0	0	0	0	0	0	0
MIMAT0027874	mmu-miR-6986-5p	0	0	0	0	0	0	0	0	0
MIMAT0027877	mmu-miR-6987-3p	0	0	0	0	0	0	0	0	0
MIMAT0027876	mmu-miR-6987-5p	0	0	0	0	0	0	0	0	0
MIMAT0027878	mmu-miR-6988-5p	0	0	0	0	0	0	0	0	0
MIMAT0017012	mmu-miR-192-3p	0	1	0	0	0	0	0	0	0
MIMAT0027880	mmu-miR-6989-5p	0	0	0	0	0	0	0	0	0
MIMAT0027881	mmu-miR-6989-3p	0	0	0	0	0	0	0	0	0
MIMAT0020540	mmu-miR-5046	0	0	0	0	0	0	0	0	0
MIMAT0027883	mmu-miR-6990-3p	0	0	0	0	0	0	0	0	0
MIMAT0027882	mmu-miR-6990-5p	0	0	0	0	0	0	0	0	0
MIMAT0027884	mmu-miR-6991-5p	0	0	0	0	0	0	0	0	0
MIMAT0027885	mmu-miR-6991-3p	0	0	0	0	0	0	0	0	0
MIMAT0027886	mmu-miR-6992-5p	0	0	1	0	0	0	0	0	0
MIMAT0027887	mmu-miR-6992-3p	0	0	0	0	0	0	0	0	0
MIMAT0020647	mmu-miR-5136	0	0	0	0	0	0	0	0	0
MIMAT0027888	mmu-miR-6993-5p	0	0	0	0	0	0	0	0	0
MIMAT0027889	mmu-miR-6993-3p	0	0	0	0	0	0	0	0	0
MIMAT0027890	mmu-miR-6994-5p	0	0	0	0	0	0	0	0	0
MIMAT0027891	mmu-miR-6994-3p	0	0	0	0	1	0	1	0	0
MIMAT0025158	mmu-miR-496b	0	0	0	0	0	0	0	0	0
MIMAT0000237	mmu-miR-204-5p	0	0	0	0	1	0	0	0	0
MIMAT0017002	mmu-miR-204-3p	0	0	0	0	0	0	0	0	0
MIMAT0005850	mmu-miR-1192	0	0	0	0	0	0	0	0	0
MIMAT0017048	mmu-miR-107-5p	0	0	0	0	0	0	0	0	0
MIMAT0031393	mmu-miR-8092	0	1	0	0	0	0	0	0	0
MIMAT0014878	mmu-miR-3085-5p	0	0	0	0	0	0	0	0	0
MIMAT0025157	mmu-miR-6405	0	0	0	0	0	0	0	0	0
MIMAT0027893	mmu-miR-6995-3p	0	0	0	0	0	0	0	0	0
MIMAT0027892	mmu-miR-6995-5p	0	0	0	0	0	0	0	0	0
MIMAT0031391	mmu-miR-8090	0	0	0	0	0	0	0	0	0
MIMAT0025160	mmu-miR-6407	0	0	0	0	0	0	0	0	0
MIMAT0029876	mmu-miR-6715-5p	0	0	0	0	0	0	0	0	0
MIMAT0029877	mmu-miR-6715-3p	0	0	0	0	0	0	0	0	0
MIMAT0022373	mmu-miR-5623-5p	0	0	0	0	0	0	0	0	0
MIMAT0022374	mmu-miR-5623-3p	0	0	0	0	0	0	0	0	0
MIMAT0014881	mmu-miR-3086-3p	0	0	0	0	0	0	0	0	0
MIMAT0014882	mmu-miR-466m-5p	0	0	0	0	0	0	0	0	0
MIMAT0004881	mmu-miR-466f-5p+2	0	1	0	0	0	0	0	0	3
MIMAT0004882	mmu-miR-466f-3p+2	0	0	0	0	0	0	0	0	0
MIMAT0017250	mmu-miR-669b-3p	0	0	0	0	0	0	0	0	0
MIMAT0017324	mmu-miR-669d-3p	0	0	0	0	0	0	0	0	0
MIMAT0017345	mmu-miR-669l-3p	0	1	0	0	0	0	0	0	1
MIMAT0014884	mmu-miR-669d-2-3p	0	0	0	0	0	0	0	0	1
MIMAT0000375	mmu-miR-297a-5p+3	0	0	0	0	0	0	0	0	3
MIMAT0014886	mmu-miR-466o-3p	0	0	0	0	0	0	0	0	0
MIMAT0017323	mmu-miR-669k-5p	0	0	0	0	0	0	0	0	0
MIMAT0005831	mmu-miR-669k-3p	0	0	0	0	0	0	0	0	0
MIMAT0017243	mmu-miR-669a-3p+10	0	0	0	0	1	0	0	0	2
MIMAT0005832	mmu-miR-669g	0	0	0	0	0	0	0	0	0
MIMAT0005838	mmu-miR-669j	0	0	0	0	0	0	0	0	0
MIMAT0004879	mmu-miR-466e-5p	0	0	1	0	0	0	0	0	1
MIMAT0003478	mmu-miR-467b-3p	0	0	0	0	0	0	0	0	0
MIMAT0014890	mmu-miR-669p-3p+1	0	0	0	0	0	0	1	0	0
MIMAT0005294	mmu-miR-467e-3p	0	0	0	0	0	0	0	0	2
MIMAT0014891	mmu-miR-466p-5p	0	0	0	0	0	0	0	0	0
MIMAT0004887	mmu-miR-467d-3p	0	0	0	0	5	0	0	0	0
MIMAT0004759	mmu-miR-466a-5p	0	0	0	0	0	0	0	0	0
MIMAT0017253	mmu-miR-669c-3p	0	0	0	0	0	0	0	0	0
MIMAT0009419	mmu-miR-669m-3p+1	0	0	0	0	2	1	0	0	2
MIMAT0014893	mmu-miR-466n-5p	0	0	1	0	0	0	1	0	0
MIMAT0004883	mmu-miR-466g	0	0	0	0	1	0	0	0	0
MIMAT0004884	mmu-miR-466h-5p	0	0	0	0	2	0	3	0	0
MIMAT0017322	mmu-miR-466l-5p	0	0	0	0	0	0	0	0	0
MIMAT0005840	mmu-miR-669i	0	0	0	0	0	0	0	0	0
MIMAT0005842	mmu-miR-669h-3p	0	0	0	0	0	0	0	0	0
MIMAT0004940	mmu-miR-511-5p	0	0	0	0	0	0	0	0	0
MIMAT0017281	mmu-miR-511-3p	0	0	0	0	0	0	0	0	0
MIMAT0025175	mmu-miR-6419	0	0	0	0	0	0	0	0	0
MIMAT0029816	mmu-miR-7655-5p	0	0	0	0	0	0	0	0	0
MIMAT0029817	mmu-miR-7655-3p	0	1	0	0	0	0	0	0	0
MIMAT0019351	mmu-miR-3967	0	0	0	0	0	0	0	0	0
MIMAT0029834	mmu-miR-7664-5p	0	0	0	0	0	0	0	0	0
MIMAT0029835	mmu-miR-7664-3p	0	0	0	0	0	0	0	0	0
MIMAT0014895	mmu-miR-3087-5p	0	0	0	0	0	0	0	0	0
MIMAT0014896	mmu-miR-3087-3p	0	0	0	0	0	0	0	0	0
MIMAT0027895	mmu-miR-6996-3p	0	0	0	0	0	0	0	0	0
MIMAT0027894	mmu-miR-6996-5p	0	0	0	0	0	0	0	0	0
MIMAT0029895	mmu-miR-126b-3p	0	0	0	0	0	0	0	0	1
MIMAT0029894	mmu-miR-126b-5p	0	0	0	0	0	0	0	0	0
MIMAT0029578	mmu-miR-7578	0	0	0	0	0	0	0	0	0
MIMAT0014897	mmu-miR-3088-5p	0	0	0	0	0	0	0	0	0
MIMAT0025078	mmu-miR-133c	0	0	0	0	0	0	0	0	0
MIMAT0022841	mmu-miR-219a-2-3p	0	0	0	0	0	0	0	0	0
MIMAT0029806	mmu-miR-219b-5p	0	0	0	0	0	0	0	0	0
MIMAT0029807	mmu-miR-219b-3p	0	0	0	0	0	0	0	0	0
MIMAT0027896	mmu-miR-6997-5p	0	0	0	0	0	0	0	0	0
MIMAT0027897	mmu-miR-6997-3p	0	0	0	0	0	0	0	0	0
MIMAT0014899	mmu-miR-3089-5p	0	0	0	0	0	0	0	0	0
MIMAT0014900	mmu-miR-3089-3p	0	0	3	0	2	1	2	0	1
MIMAT0027898	mmu-miR-6998-5p	0	0	0	0	0	0	0	0	0
MIMAT0027899	mmu-miR-6998-3p	0	0	0	0	0	0	0	0	0
MIMAT0029856	mmu-miR-7674-5p	0	0	0	0	0	0	0	0	0
MIMAT0029857	mmu-miR-7674-3p	0	0	0	0	0	0	0	0	0
MIMAT0009425	mmu-miR-1954	0	0	0	0	0	0	0	0	0
MIMAT0031394	mmu-miR-8093	0	0	0	0	0	0	0	0	0
MIMAT0013803	mmu-miR-2861	0	0	0	0	0	0	0	0	0
MIMAT0019336	mmu-miR-3960	0	0	0	0	0	0	0	0	0
MIMAT0020639	mmu-miR-5128	0	0	0	0	0	0	0	0	0
MIMAT0025079	mmu-miR-6336	0	0	0	0	0	0	0	0	0
MIMAT0025076	mmu-miR-195b	0	0	0	0	0	0	0	0	0
MIMAT0025080	mmu-miR-6337	0	0	0	0	0	0	0	0	0
MIMAT0028416	mmu-miR-7224-5p	0	0	0	0	0	0	0	0	0
MIMAT0028417	mmu-miR-7224-3p	0	0	0	0	0	0	0	0	0
MIMAT0025077	mmu-miR-6335	0	0	0	0	0	0	0	0	0
MIMAT0004538	mmu-miR-10b-3p	0	2	0	0	0	1	2	0	2
MIMAT0003462	mmu-miR-684+1	0	0	0	0	0	0	0	0	0
MIMAT0027901	mmu-miR-6999-3p	0	0	0	0	0	0	0	0	0
MIMAT0027900	mmu-miR-6999-5p	0	0	0	0	0	0	0	0	0
MIMAT0009426	mmu-miR-1955-5p	0	0	0	0	0	0	0	0	0
MIMAT0027903	mmu-miR-7000-3p	0	0	0	0	0	0	0	0	0
MIMAT0027902	mmu-miR-7000-5p	0	0	0	0	0	0	0	0	0
MIMAT0028410	mmu-miR-7221-5p	0	0	0	0	0	0	0	0	0
MIMAT0028411	mmu-miR-7221-3p	0	0	0	0	0	0	0	0	0
MIMAT0028412	mmu-miR-7222-5p	0	0	0	0	0	0	0	0	0
MIMAT0028413	mmu-miR-7222-3p	0	0	0	0	0	0	0	0	0
MIMAT0027905	mmu-miR-7001-3p	0	0	0	0	0	0	0	0	0
MIMAT0027904	mmu-miR-7001-5p	0	0	0	0	0	0	0	0	0
MIMAT0029862	mmu-miR-129b-5p	0	0	0	0	0	0	0	0	0
MIMAT0029863	mmu-miR-129b-3p	0	0	0	0	0	0	0	0	0
MIMAT0017242	mmu-miR-670-3p	0	0	0	0	0	0	0	0	0
MIMAT0003736	mmu-miR-670-5p	0	0	0	0	0	0	0	0	0
MIMAT0007863	mmu-miR-1902	0	0	0	0	0	0	0	0	0
MIMAT0027907	mmu-miR-7002-3p	0	0	0	0	0	0	0	0	0
MIMAT0027906	mmu-miR-7002-5p	0	0	0	0	0	0	0	0	0
MIMAT0009422	mmu-miR-1951	0	0	0	0	0	0	0	0	0
MIMAT0029837	mmu-miR-7665-3p	0	0	0	0	0	0	0	0	0
MIMAT0017269	mmu-miR-147-5p	0	0	1	0	0	0	2	0	0
MIMAT0031427	mmu-miR-3473g	0	0	0	0	1	0	0	0	0
MIMAT0025082	mmu-miR-6339	0	0	0	0	0	0	0	0	0
MIMAT0027909	mmu-miR-6973b-3p	0	0	0	0	0	0	0	0	0
MIMAT0027908	mmu-miR-6973b-5p	0	0	0	0	0	0	0	0	0
MIMAT0014901	mmu-miR-3090-5p	0	0	0	0	0	0	0	0	0
MIMAT0014902	mmu-miR-3090-3p	0	0	0	0	0	0	0	0	0
MIMAT0009423	mmu-miR-1952	0	0	0	0	0	0	0	0	0
MIMAT0022371	mmu-miR-5622-5p	0	0	0	0	0	0	0	0	1
MIMAT0022372	mmu-miR-5622-3p	0	0	1	0	0	0	0	0	0
MIMAT0003481	mmu-miR-695	0	0	0	0	0	0	0	0	0
MIMAT0003482	mmu-miR-499-5p	0	0	0	0	0	0	1	0	1
MIMAT0017254	mmu-miR-499-3p	0	0	0	0	0	0	0	0	0
MIMAT0029896	mmu-miR-7685-5p	0	0	0	0	0	0	0	0	0
MIMAT0027910	mmu-miR-7003-5p	0	0	0	0	0	0	0	0	0
MIMAT0027911	mmu-miR-7003-3p	0	0	0	0	0	0	0	0	0
MIMAT0029871	mmu-miR-7678-3p	0	0	0	0	0	0	0	0	0
MIMAT0029870	mmu-miR-7678-5p	0	0	0	0	0	0	0	0	0
MIMAT0027913	mmu-miR-7004-3p	0	0	0	0	0	0	0	0	0
MIMAT0027912	mmu-miR-7004-5p	0	0	0	0	0	0	0	0	0
MIMAT0025083	mmu-miR-6340	0	0	0	0	0	0	0	0	0
MIMAT0017007	mmu-miR-298-3p	0	1	0	0	1	1	0	0	0
MIMAT0027915	mmu-miR-7005-3p	0	0	0	0	0	0	0	0	0
MIMAT0027914	mmu-miR-7005-5p	0	0	0	0	0	0	0	0	0
MIMAT0014903	mmu-miR-3091-5p	0	0	0	0	0	0	0	0	0
MIMAT0016979	mmu-miR-1a-1-5p	0	0	0	0	0	0	0	0	0
MIMAT0027916	mmu-miR-7006-5p	0	0	0	0	0	0	0	0	0
MIMAT0027919	mmu-miR-7007-3p	0	0	0	0	0	0	0	0	0
MIMAT0027918	mmu-miR-7007-5p	0	0	0	0	0	0	0	0	0
MIMAT0014906	mmu-miR-3092-3p	0	0	0	0	0	0	0	0	0
MIMAT0014905	mmu-miR-3092-5p	0	0	0	0	0	0	0	0	0
MIMAT0020631	mmu-miR-466q	0	0	0	0	0	0	0	0	0
MIMAT0017236	mmu-miR-551b-5p	0	0	0	0	0	0	0	0	0
MIMAT0003890	mmu-miR-551b-3p	0	0	0	0	0	0	0	0	0
MIMAT0025121	mmu-miR-21b	0	0	0	0	0	0	0	0	1
MIMAT0027921	mmu-miR-7008-3p	0	1	0	0	0	0	0	0	0
MIMAT0007864	mmu-miR-1897-5p	0	0	0	0	0	0	0	0	0
MIMAT0007865	mmu-miR-1897-3p	0	0	0	0	0	0	0	0	0
MIMAT0025124	mmu-miR-6378	0	0	0	0	0	0	0	0	0
MIMAT0027923	mmu-miR-7009-3p	0	0	0	0	0	0	0	0	0
MIMAT0027922	mmu-miR-7009-5p	0	0	0	0	0	0	0	0	0
MIMAT0025125	mmu-miR-6379	0	0	0	0	0	0	0	0	0
MIMAT0025122	mmu-miR-6377	0	0	0	0	0	0	0	0	0
MIMAT0027925	mmu-miR-7010-3p	0	0	0	0	0	0	0	0	0
MIMAT0027924	mmu-miR-7010-5p	0	0	0	0	0	0	0	0	0
MIMAT0005845	mmu-miR-466k	0	0	0	0	1	0	0	0	0
EXIQON	ssc-put-11	0	0	0	0	0	0	0	0	0
MIMAT0014907	mmu-miR-3093-5p	0	0	0	0	0	0	0	0	0
MIMAT0014908	mmu-miR-3093-3p	0	0	0	0	0	0	0	0	0
MIMAT0027927	mmu-miR-7011-3p	0	0	0	0	0	0	0	0	0
MIMAT0027926	mmu-miR-7011-5p	0	0	0	0	0	0	0	0	0
MIMAT0007866	mmu-miR-1905	0	0	0	0	0	0	0	0	0
MIMAT0029845	mmu-miR-7669-3p	0	0	0	0	0	0	0	0	0
MIMAT0029844	mmu-miR-7669-5p	0	0	0	0	0	0	1	0	0
MIMAT0017267	mmu-miR-190b-3p	0	0	0	0	0	1	0	0	0
MIMAT0027928	mmu-miR-7012-5p	0	0	0	0	0	0	0	0	0
MIMAT0027929	mmu-miR-7012-3p	0	0	0	0	0	0	0	0	0
MIMAT0027930	mmu-miR-7013-5p	0	0	0	0	0	0	0	0	0
MIMAT0027933	mmu-miR-7014-3p	0	0	0	0	0	0	0	0	0
MIMAT0027932	mmu-miR-7014-5p	0	0	0	0	0	0	0	0	0
MIMAT0028419	mmu-miR-7225-3p	0	0	0	0	0	0	0	0	0
MIMAT0028418	mmu-miR-7225-5p	0	0	0	0	0	0	0	0	0
MIMAT0027339	mmu-miR-6481	0	0	0	0	0	0	0	0	0
MIMAT0009427	mmu-miR-669n	0	0	0	0	0	0	0	0	0
MIMAT0016986	mmu-miR-137-5p	0	0	0	0	0	0	0	0	0
MIMAT0000149	mmu-miR-137-3p	0	0	0	0	0	0	0	0	0
MIMAT0003898	mmu-miR-760-3p	0	0	0	0	0	0	1	0	0
MIMAT0017245	mmu-miR-760-5p	0	0	0	0	0	0	0	0	0
MIMAT0029821	mmu-miR-7657-3p	0	0	0	0	0	0	0	0	0
MIMAT0029820	mmu-miR-7657-5p	0	0	0	0	0	0	0	0	0
MIMAT0003373	mmu-miR-302b-5p	0	0	0	0	0	0	0	0	0
MIMAT0003374	mmu-miR-302b-3p	0	0	0	0	0	0	0	0	0
MIMAT0003375	mmu-miR-302c-5p	0	0	0	0	0	0	0	0	0
MIMAT0003376	mmu-miR-302c-3p	0	0	0	0	0	0	0	0	0
MIMAT0004579	mmu-miR-302a-5p	0	0	0	0	0	0	0	0	0
MIMAT0000380	mmu-miR-302a-3p	0	0	0	0	0	0	0	0	0
MIMAT0017225	mmu-miR-302d-5p	0	0	0	0	0	0	0	0	0
MIMAT0003377	mmu-miR-302d-3p	0	0	0	0	0	0	0	0	0
MIMAT0017214	mmu-miR-367-5p	0	0	0	0	0	0	0	0	0
MIMAT0003181	mmu-miR-367-3p	0	0	0	0	0	0	0	0	0
MIMAT0007867	mmu-miR-1895	0	0	0	0	0	0	0	0	0
MIMAT0025126	mmu-miR-6380	0	0	0	0	0	0	0	0	0
MIMAT0025127	mmu-miR-6381	0	0	0	0	0	0	0	0	0
MIMAT0019341	mmu-miR-3963	0	0	3	0	1	0	4	0	11
MIMAT0004540	mmu-miR-186-3p	0	0	0	0	0	0	0	0	1
MIMAT0015642	mmu-miR-3471+1	0	0	0	0	0	0	0	0	0
MIMAT0025152	mmu-miR-6400	0	0	0	0	0	0	0	0	0
MIMAT0004855	mmu-miR-876-3p	0	0	0	0	0	0	0	0	0
MIMAT0004854	mmu-miR-876-5p	0	0	0	0	0	0	0	0	0
MIMAT0017279	mmu-miR-873a-3p	0	0	0	0	0	0	0	0	0
MIMAT0004936	mmu-miR-873a-5p	0	0	0	0	0	0	0	0	0
MIMAT0025177	mmu-miR-873b	0	0	0	0	0	0	0	0	0
MIMAT0000240	mmu-miR-207	0	0	0	0	0	0	0	0	0
MIMAT0014909	mmu-miR-3094-5p	0	0	0	0	0	0	0	0	0
MIMAT0020613	mmu-miR-5106	0	0	0	0	0	0	0	0	0
MIMAT0020628	mmu-miR-5120	0	0	0	0	0	0	0	0	0
MIMAT0009431	mmu-miR-1958	0	0	0	0	0	0	0	0	0
MIMAT0014911	mmu-miR-3095-5p	0	0	0	0	1	0	0	0	2
MIMAT0017255	mmu-miR-491-3p	0	0	0	0	0	1	0	0	0
MIMAT0025154	mmu-miR-6402	0	0	0	0	0	0	0	0	0
MIMAT0025149	mmu-miR-6397	0	0	0	0	0	0	0	0	0
MIMAT0003893	mmu-miR-761	0	0	0	0	0	0	0	0	0
MIMAT0028421	mmu-miR-7226-3p	0	2	0	0	3	1	1	0	0
MIMAT0028420	mmu-miR-7226-5p	0	0	0	0	0	0	0	0	0
MIMAT0025179	mmu-miR-30f	0	0	0	0	0	0	0	0	0
MIMAT0027934	mmu-miR-7015-5p	0	0	0	0	0	0	0	0	0
MIMAT0025150	mmu-miR-6398	0	0	0	0	0	0	0	0	0
MIMAT0003487	mmu-miR-697	0	0	0	0	0	0	0	0	0
MIMAT0022930	mmu-miR-698-5p	0	0	0	0	0	0	0	0	0
MIMAT0003488	mmu-miR-698-3p	0	0	0	0	0	0	0	0	0
MIMAT0028135	mmu-miR-7119-5p	0	0	0	0	0	0	0	0	0
MIMAT0028136	mmu-miR-7119-3p	0	0	0	0	0	0	0	0	0
MIMAT0031425	mmu-miR-8119	0	0	0	0	0	0	0	0	0
MIMAT0027937	mmu-miR-7016-3p	0	0	0	0	0	0	0	0	0
MIMAT0027936	mmu-miR-7016-5p	0	1	0	0	0	0	0	0	0
MIMAT0027938	mmu-miR-7017-5p	0	0	0	0	0	0	0	0	1
MIMAT0027939	mmu-miR-7017-3p	0	0	0	0	0	0	0	0	1
MIMAT0028423	mmu-miR-7227-3p	0	0	0	0	0	0	0	0	0
MIMAT0028422	mmu-miR-7227-5p	0	0	0	0	0	0	0	0	0
MIMAT0025155	mmu-miR-6403	0	0	0	0	0	0	0	0	0
MIMAT0027940	mmu-miR-7018-5p	0	0	0	0	0	0	0	0	0
MIMAT0027941	mmu-miR-7018-3p	0	0	0	0	0	0	0	0	0
MIMAT0025151	mmu-miR-6399	0	0	0	0	0	0	0	0	0
MIMAT0027943	mmu-miR-7019-3p	0	0	0	0	0	0	0	0	0
MIMAT0027942	mmu-miR-7019-5p	0	0	0	0	0	0	0	0	0
MIMAT0027944	mmu-miR-7020-5p	0	0	0	0	0	0	0	0	0
MIMAT0027945	mmu-miR-7020-3p	0	0	0	0	0	0	0	0	0
MIMAT0011215	mmu-miR-2139	0	0	0	0	0	0	0	0	0
MIMAT0027947	mmu-miR-7021-3p	0	0	0	0	0	0	0	0	0
MIMAT0027946	mmu-miR-7021-5p	0	0	0	0	0	0	0	0	0
MIMAT0027949	mmu-miR-7022-3p	0	0	0	0	0	0	0	0	0
MIMAT0027948	mmu-miR-7022-5p	0	0	0	0	0	0	0	0	0
MIMAT0022359	mmu-miR-5616-5p	0	1	0	0	0	0	0	0	1
MIMAT0022360	mmu-miR-5616-3p	0	0	0	0	0	0	0	0	1
MIMAT0027951	mmu-miR-7023-3p	0	0	0	0	0	0	0	0	0
MIMAT0027950	mmu-miR-7023-5p	0	0	0	0	0	0	0	0	0
MIMAT0001537	mmu-miR-429-3p	0	0	0	0	0	0	0	0	0
MIMAT0017178	mmu-miR-429-5p	0	0	0	0	0	0	0	0	0
MIMAT0004619	mmu-miR-200a-5p	0	0	0	0	0	0	0	0	0
MIMAT0000233	mmu-miR-200b-3p	0	0	0	0	0	0	0	0	0
MIMAT0004545	mmu-miR-200b-5p	0	0	0	0	0	0	0	0	0
MIMAT0029823	mmu-miR-7658-3p	0	0	0	0	1	0	0	0	0
MIMAT0004842	mmu-miR-879-5p	0	0	0	0	0	0	0	0	0
MIMAT0004843	mmu-miR-879-3p	0	0	0	0	0	0	0	0	0
MIMAT0022379	mmu-miR-5625-5p	0	0	0	0	0	0	0	0	0
MIMAT0022380	mmu-miR-5625-3p	0	0	0	0	0	0	0	0	0
MIMAT0025587	mmu-miR-3473e	0	0	0	0	0	0	0	0	0
MIMAT0029808	mmu-miR-7036b-5p	0	0	0	0	0	0	0	0	0
MIMAT0029809	mmu-miR-7036b-3p	0	0	0	0	0	0	0	0	0
MIMAT0005854	mmu-miR-467g	0	0	0	0	0	0	0	0	0
MIMAT0029908	mmu-miR-7689-5p	0	0	0	0	0	0	0	0	0
MIMAT0025168	mmu-miR-6414	0	0	0	0	0	0	0	0	0
MIMAT0004665	mmu-miR-218-1-3p	0	0	0	0	0	0	0	0	0
MIMAT0031423	mmu-miR-8117	0	0	0	0	0	0	0	0	0
MIMAT0025172	mmu-miR-6417	0	0	0	0	0	0	0	0	0
MIMAT0004893	mmu-miR-574-5p	0	0	0	0	0	0	0	0	0
MIMAT0027954	mmu-miR-7025-5p	0	0	0	0	0	0	0	0	0
MIMAT0027955	mmu-miR-7025-3p	0	0	0	0	0	0	0	0	0
MIMAT0020605	mmu-miR-5098	0	0	0	0	0	0	0	0	0
MIMAT0005837	mmu-miR-1187	0	0	1	0	0	0	0	0	0
MIMAT0019353	mmu-miR-3969	0	0	0	0	0	0	0	0	0
MIMAT0025169	mmu-miR-6415	0	0	0	0	0	0	0	0	0
MIMAT0009434	mmu-miR-1961	0	0	0	0	0	0	0	0	0
MIMAT0003493	mmu-miR-703	0	0	0	0	0	0	0	0	0
MIMAT0022365	mmu-miR-5619-5p	0	0	0	0	0	0	0	0	0
MIMAT0022366	mmu-miR-5619-3p	0	0	0	0	0	0	0	0	0
MIMAT0027956	mmu-miR-7026-5p	0	0	0	0	0	0	0	0	0
MIMAT0028427	mmu-miR-7229-3p	0	0	0	0	0	0	0	0	0
MIMAT0028426	mmu-miR-7229-5p	0	0	0	0	0	0	0	0	0
MIMAT0028429	mmu-miR-7230-3p	0	0	0	0	0	0	0	0	0
MIMAT0028428	mmu-miR-7230-5p	0	0	0	0	0	0	0	0	0
MIMAT0027958	mmu-miR-7027-5p	0	0	0	0	0	0	0	0	0
MIMAT0027959	mmu-miR-7027-3p	0	0	0	0	0	0	0	0	0
MIMAT0027960	mmu-miR-7028-5p	0	0	0	0	0	0	0	0	0
MIMAT0027961	mmu-miR-7028-3p	0	0	0	0	0	0	0	0	0
MIMAT0027962	mmu-miR-7029-5p	0	0	0	0	0	0	0	0	0
MIMAT0027963	mmu-miR-7029-3p	0	0	0	0	0	0	0	0	0
MIMAT0027964	mmu-miR-7030-5p	0	0	0	0	0	0	0	0	0
MIMAT0027965	mmu-miR-7030-3p	0	0	0	0	0	0	0	0	0
MIMAT0027967	mmu-miR-7031-3p	0	0	0	0	0	0	0	0	0
MIMAT0027966	mmu-miR-7031-5p	0	0	0	0	0	0	0	0	0
MIMAT0031421	mmu-miR-8115	0	0	0	0	0	0	0	0	0
MIMAT0029797	mmu-miR-7647-3p	0	0	0	0	0	0	0	0	0
MIMAT0029796	mmu-miR-7647-5p	0	0	0	0	0	0	0	0	0
MIMAT0027968	mmu-miR-7032-5p	0	1	0	0	0	0	0	0	0
MIMAT0027969	mmu-miR-7032-3p	0	0	0	0	0	0	0	0	0
MIMAT0019347	mmu-miR-3965	0	0	0	0	0	0	0	0	0
MIMAT0028424	mmu-miR-7228-5p	0	0	0	0	0	0	0	0	0
MIMAT0028425	mmu-miR-7228-3p	0	0	0	0	0	0	0	0	0
EXIQON	ssc-put-2	0	0	0	0	0	0	0	0	0
MIMAT0027971	mmu-miR-7033-3p	0	0	0	0	0	0	0	0	0
MIMAT0027973	mmu-miR-7034-3p	0	0	0	0	0	0	0	0	0
MIMAT0027972	mmu-miR-7034-5p	0	0	0	0	0	0	0	0	0
MIMAT0027974	mmu-miR-7035-5p	0	0	0	0	0	0	0	0	0
MIMAT0027975	mmu-miR-7035-3p	0	0	0	0	0	0	0	0	0
MIMAT0003515	mmu-miR-721	0	0	0	0	0	0	0	0	0
MIMAT0031422	mmu-miR-8116	0	0	0	0	0	0	0	0	0
MIMAT0027977	mmu-miR-7036-3p	0	0	0	0	0	0	0	0	0
MIMAT0027976	mmu-miR-7036-5p	0	0	0	0	0	0	0	0	0
MIMAT0025174	mmu-miR-6418-3p	0	0	0	0	0	0	1	0	0
MIMAT0025173	mmu-miR-6418-5p	0	0	0	0	0	0	0	0	0
MIMAT0027979	mmu-miR-7037-3p	0	0	0	0	0	0	0	0	0
MIMAT0027978	mmu-miR-7037-5p	0	0	0	0	0	0	0	0	0
MIMAT0027980	mmu-miR-7038-5p	0	0	0	0	1	0	1	0	0
MIMAT0027981	mmu-miR-7038-3p	0	0	0	0	0	0	0	0	0
MIMAT0027983	mmu-miR-7039-3p	0	0	0	0	0	0	0	0	0
MIMAT0027982	mmu-miR-7039-5p	0	0	0	0	0	0	0	0	0
MIMAT0017284	mmu-miR-653-3p	0	0	0	0	0	0	0	0	0
MIMAT0004943	mmu-miR-653-5p	0	0	0	0	0	0	0	0	0
MIMAT0003112	mmu-miR-489-3p	0	0	0	0	0	0	0	0	0
MIMAT0022704	mmu-miR-489-5p	0	0	0	0	0	0	0	0	0
MIMAT0025114	mmu-miR-6370	0	0	0	0	0	0	0	0	0
MIMAT0017234	mmu-miR-592-3p	0	0	0	0	0	0	0	0	0
MIMAT0003730	mmu-miR-592-5p	0	0	0	0	0	1	0	0	2
MIMAT0004523	mmu-miR-29b-1-5p	0	1	3	0	0	0	0	0	0
MIMAT0017261	mmu-miR-490-5p	0	0	0	0	0	0	0	0	0
MIMAT0003780	mmu-miR-490-3p	0	0	0	0	0	0	0	0	0
MIMAT0029846	mmu-miR-7670-5p	0	0	0	0	0	0	0	0	0
MIMAT0029847	mmu-miR-7670-3p	0	0	0	0	0	0	1	0	0
MIMAT0025115	mmu-miR-6371	0	0	0	0	0	0	0	0	0
MIMAT0017170	mmu-miR-196b-3p	0	0	0	0	0	0	0	0	0
MIMAT0028433	mmu-miR-7232-3p	0	0	0	0	0	0	0	0	0
MIMAT0028432	mmu-miR-7232-5p	0	0	0	0	0	0	0	0	0
MIMAT0002109	mmu-miR-468-3p	0	0	0	0	0	0	0	0	0
MIMAT0022699	mmu-miR-468-5p	0	0	0	0	0	0	0	0	0
MIMAT0027985	mmu-miR-7040-3p	0	0	0	0	0	0	0	0	0
MIMAT0015640	mmu-miR-3470a	0	0	0	0	0	0	0	0	0
MIMAT0025118	mmu-miR-6374	0	0	0	0	0	0	0	0	0
MIMAT0003495	mmu-miR-705	0	0	0	0	0	0	0	0	0
MIMAT0025119	mmu-miR-6375	0	0	0	0	0	0	0	0	0
MIMAT0025120	mmu-miR-6376	0	0	0	0	0	0	0	0	0
MIMAT0027987	mmu-miR-7041-3p	0	0	0	0	0	0	0	0	0
MIMAT0027986	mmu-miR-7041-5p	0	0	0	0	0	0	0	0	0
MIMAT0025117	mmu-miR-6373	0	0	0	0	0	0	0	0	0
MIMAT0029828	mmu-miR-7661-5p	0	0	0	0	0	0	0	0	0
MIMAT0027988	mmu-miR-7042-5p	0	0	0	0	0	0	0	0	0
MIMAT0027989	mmu-miR-7042-3p	0	0	0	0	0	0	0	0	0
MIMAT0029826	mmu-miR-7660-5p	0	0	0	0	0	0	0	0	0
MIMAT0029827	mmu-miR-7660-3p	0	0	0	0	0	0	0	0	0
MIMAT0027990	mmu-miR-7043-5p	0	0	0	0	0	0	0	0	0
MIMAT0027992	mmu-miR-7044-5p	0	0	0	0	0	0	0	0	0
MIMAT0027993	mmu-miR-7044-3p	0	0	0	0	0	0	0	0	0
MIMAT0003496	mmu-miR-706	0	0	0	0	0	0	0	0	0
MIMAT0028430	mmu-miR-7231-5p	0	0	0	0	0	0	0	0	0
MIMAT0028431	mmu-miR-7231-3p	0	0	0	0	0	0	0	0	0
MIMAT0000153	mmu-miR-141-3p	0	0	0	0	0	0	0	0	0
MIMAT0004533	mmu-miR-141-5p	0	0	0	0	0	0	0	0	0
MIMAT0000657	mmu-miR-200c-3p	0	0	0	0	1	1	2	0	2
MIMAT0004663	mmu-miR-200c-5p	0	0	0	0	0	0	0	0	0
MIMAT0027994	mmu-miR-7045-5p	0	0	0	0	0	0	0	0	0
MIMAT0027995	mmu-miR-7045-3p	0	0	0	0	0	0	0	0	0
MIMAT0014917	mmu-miR-3098-5p	0	0	0	0	0	0	0	0	0
MIMAT0031419	mmu-miR-8113	0	0	0	0	0	0	0	0	0
MIMAT0028435	mmu-miR-7233-3p	0	0	0	0	0	0	0	0	0
MIMAT0028434	mmu-miR-7233-5p	0	0	0	0	0	0	0	0	0
MIMAT0029801	mmu-miR-7649-3p	0	0	0	0	0	0	0	0	0
MIMAT0029800	mmu-miR-7649-5p	0	0	0	0	0	0	0	0	0
MIMAT0029901	mmu-miR-290b-3p	0	0	0	0	0	0	0	0	0
MIMAT0000366	mmu-miR-290a-5p	0	0	0	0	0	0	0	0	0
MIMAT0004572	mmu-miR-290a-3p	0	0	0	0	0	0	0	0	0
MIMAT0029900	mmu-miR-290b-5p	0	0	0	0	0	0	0	0	0
MIMAT0000367	mmu-miR-291a-5p	0	0	0	0	0	0	0	0	0
MIMAT0000368	mmu-miR-291a-3p	0	0	0	0	0	0	0	0	0
MIMAT0029865	mmu-miR-292b-3p	0	0	0	0	0	0	0	0	0
MIMAT0000369	mmu-miR-292-5p	0	0	0	0	0	0	0	0	0
MIMAT0029864	mmu-miR-292b-5p	0	0	0	0	0	0	0	0	0
MIMAT0000370	mmu-miR-292-3p	0	0	0	0	0	0	0	0	0
MIMAT0003189	mmu-miR-291b-5p	0	0	0	0	0	0	0	0	0
MIMAT0003190	mmu-miR-291b-3p	0	0	0	0	0	0	0	0	0
MIMAT0004573	mmu-miR-293-5p	0	0	0	0	0	0	0	0	0
MIMAT0000371	mmu-miR-293-3p	0	0	0	0	0	0	0	0	0
MIMAT0004574	mmu-miR-294-5p	0	0	0	0	0	0	0	0	0
MIMAT0000372	mmu-miR-294-3p	0	0	0	0	0	0	0	0	0
MIMAT0004575	mmu-miR-295-5p	0	0	0	0	0	0	0	0	0
MIMAT0000373	mmu-miR-295-3p	0	0	0	0	0	0	0	0	0
MIMAT0022986	mmu-miR-3572-5p	0	0	0	0	0	0	0	0	0
MIMAT0014815	mmu-miR-3099-5p	0	0	0	0	0	0	0	0	0
MIMAT0014816	mmu-miR-3099-3p	0	0	0	0	0	0	0	0	0
MIMAT0022368	mmu-miR-5620-3p	0	0	0	0	0	0	0	0	0
MIMAT0014919	mmu-miR-3100-5p	0	0	0	0	1	0	0	0	0
MIMAT0014920	mmu-miR-3100-3p	0	0	0	0	0	0	0	0	0
MIMAT0004642	mmu-miR-330-5p	0	0	0	0	0	0	0	0	0
MIMAT0000569	mmu-miR-330-3p	0	0	0	0	0	0	0	0	1
MIMAT0004868	mmu-miR-343	0	0	0	0	0	0	0	0	0
MIMAT0027997	mmu-miR-7046-3p	0	0	0	0	0	0	0	0	0
MIMAT0027996	mmu-miR-7046-5p	0	0	0	0	0	0	0	0	0
MIMAT0027999	mmu-miR-7047-3p	0	0	0	0	0	0	0	0	0
MIMAT0027998	mmu-miR-7047-5p	0	0	0	0	0	0	0	0	0
MIMAT0025582	mmu-miR-6537-3p	0	0	0	0	0	0	0	0	0
MIMAT0025581	mmu-miR-6537-5p	0	0	0	0	0	0	0	0	0
MIMAT0028001	mmu-miR-7048-3p	0	0	0	0	0	0	0	0	0
MIMAT0028000	mmu-miR-7048-5p	0	0	0	0	0	0	0	0	0
MIMAT0014922	mmu-miR-3101-3p	0	0	0	0	0	0	0	0	0
MIMAT0014921	mmu-miR-3101-5p	0	0	0	0	0	0	0	0	0
MIMAT0028003	mmu-miR-7049-3p	0	0	0	0	0	0	0	0	0
MIMAT0028002	mmu-miR-7049-5p	0	0	0	0	0	0	0	0	0
MIMAT0009436	mmu-miR-1963	0	0	0	0	0	0	0	0	0
MIMAT0017349	mmu-miR-1964-5p	0	0	0	0	0	0	0	0	0
MIMAT0029842	mmu-miR-7668-5p	0	0	0	0	0	0	0	0	0
MIMAT0029843	mmu-miR-7668-3p	0	0	0	0	0	0	0	0	0
MIMAT0029854	mmu-miR-3569-5p	0	0	0	0	0	0	0	0	0
MIMAT0029855	mmu-miR-3569-3p	0	0	0	0	0	0	0	0	0
MIMAT0028005	mmu-miR-7050-3p	0	0	0	0	0	0	0	0	0
MIMAT0028004	mmu-miR-7050-5p	0	0	0	0	0	0	0	0	0
MIMAT0028006	mmu-miR-7051-5p	0	0	0	0	0	1	0	0	0
MIMAT0028007	mmu-miR-7051-3p	0	0	0	0	0	0	0	0	0
MIMAT0028008	mmu-miR-7052-5p	0	0	0	0	0	0	0	0	0
MIMAT0028009	mmu-miR-7052-3p	0	0	0	0	0	0	0	0	0
MIMAT0028011	mmu-miR-7053-3p	0	0	0	0	0	0	0	0	0
MIMAT0028010	mmu-miR-7053-5p	0	0	0	0	0	0	0	0	0
MIMAT0003497	mmu-miR-707	0	0	0	0	0	0	0	0	0
MIMAT0028013	mmu-miR-7054-3p	0	0	0	0	0	0	0	0	0
MIMAT0004535	mmu-miR-150-3p	0	0	0	0	0	0	0	0	0
MIMAT0028014	mmu-miR-7055-5p	0	0	0	0	0	0	0	0	0
MIMAT0028015	mmu-miR-7055-3p	0	0	0	0	0	0	0	0	0
MIMAT0028017	mmu-miR-7056-3p	0	0	0	0	0	0	0	0	0
MIMAT0028016	mmu-miR-7056-5p	0	0	0	0	0	0	0	0	0
MIMAT0025137	mmu-miR-6389	0	0	0	0	0	0	0	0	0
MIMAT0014808	mmu-miR-344d-3p+2	0	0	0	0	1	0	0	0	0
MIMAT0014819	mmu-miR-344d-1-5p	0	0	0	0	0	0	0	0	0
MIMAT0014961	mmu-miR-344d-2-5p	0	0	0	0	0	0	0	0	0
MIMAT0014807	mmu-miR-344d-3-5p	0	0	0	0	0	0	0	0	0
MIMAT0014924	mmu-miR-344e-3p	0	0	0	0	0	0	0	0	0
MIMAT0014923	mmu-miR-344e-5p	0	0	0	0	0	0	0	0	0
MIMAT0022384	mmu-miR-344h-3p+1	0	0	0	0	0	0	0	0	0
MIMAT0022383	mmu-miR-344h-5p+1	0	0	0	0	0	0	0	0	0
MIMAT0014925	mmu-miR-344b-5p	0	0	0	0	0	0	0	0	0
MIMAT0014927	mmu-miR-344c-5p	0	0	0	0	0	0	0	0	0
MIMAT0017038	mmu-miR-344-5p+1	0	0	0	0	0	0	0	0	0
MIMAT0014930	mmu-miR-344g-3p	0	0	0	0	0	0	0	0	0
MIMAT0014929	mmu-miR-344g-5p	0	0	0	0	0	0	0	0	0
MIMAT0014932	mmu-miR-344f-3p	0	0	0	0	0	0	0	0	0
MIMAT0014931	mmu-miR-344f-5p	0	0	0	0	0	0	0	0	0
MIMAT0022503	mmu-miR-344i	0	0	0	0	0	0	0	0	0
MIMAT0000668	mmu-miR-211-5p	0	0	0	0	0	0	0	0	0
MIMAT0017059	mmu-miR-211-3p	0	0	0	0	0	0	0	0	0
MIMAT0025171	mmu-miR-6416-3p	0	0	0	0	0	0	0	0	0
MIMAT0025170	mmu-miR-6416-5p	0	0	0	0	0	0	0	0	0
MIMAT0028019	mmu-miR-7057-3p	0	0	0	0	0	0	0	0	0
MIMAT0028018	mmu-miR-7057-5p	0	0	0	0	0	0	0	0	0
MIMAT0028436	mmu-miR-7234-5p	0	0	0	0	0	0	0	0	0
MIMAT0028437	mmu-miR-7234-3p	0	0	0	0	0	0	0	0	0
MIMAT0017070	mmu-miR-7a-2-3p	0	0	0	0	0	0	0	0	0
MIMAT0025144	mmu-miR-6394	0	0	0	0	0	0	0	0	0
MIMAT0017027	mmu-miR-326-5p	0	0	0	0	0	0	0	0	0
MIMAT0014934	mmu-miR-3102-5p.2-5p	0	1	1	0	0	0	0	0	0
MIMAT0014933	mmu-miR-3102-5p	0	0	1	0	0	0	0	0	0
MIMAT0004662	mmu-miR-139-3p	0	0	1	0	0	0	0	0	0
MIMAT0028021	mmu-miR-7058-3p	0	0	0	0	0	0	0	0	0
MIMAT0028020	mmu-miR-7058-5p	0	0	0	0	0	0	0	0	0
MIMAT0028023	mmu-miR-7059-3p	0	0	0	0	0	0	0	0	0
MIMAT0028022	mmu-miR-7059-5p	0	0	0	0	0	0	0	0	0
MIMAT0028024	mmu-miR-7060-5p	0	0	0	0	0	0	0	0	0
MIMAT0028025	mmu-miR-7060-3p	0	0	0	0	0	0	0	0	0
MIMAT0003892	mmu-miR-762	0	0	0	0	0	0	0	0	0
MIMAT0014938	mmu-miR-3103-3p	0	0	0	0	0	0	0	0	0
MIMAT0014937	mmu-miR-3103-5p	0	0	0	0	0	0	0	0	0
MIMAT0028026	mmu-miR-7061-5p	0	0	0	0	0	0	0	0	0
MIMAT0028027	mmu-miR-7061-3p	0	0	0	0	0	0	0	0	0
MIMAT0009435	mmu-miR-1962	0	0	0	0	0	0	0	0	0
MIMAT0025153	mmu-miR-6401	0	0	0	0	0	0	0	0	0
MIMAT0029899	mmu-miR-7686-3p	0	0	0	0	0	0	0	0	0
MIMAT0029898	mmu-miR-7686-5p	0	0	0	0	0	0	0	0	0
MIMAT0000235	mmu-miR-202-3p	0	0	0	0	0	0	0	0	0
MIMAT0028029	mmu-miR-7062-3p	0	0	0	0	0	0	0	0	0
MIMAT0028028	mmu-miR-7062-5p	0	0	0	0	0	0	0	0	0
MIMAT0028031	mmu-miR-7063-3p	0	0	0	0	1	0	0	0	0
MIMAT0014939	mmu-miR-3104-5p	0	0	0	0	0	0	0	0	0
MIMAT0014940	mmu-miR-3104-3p	0	0	0	0	0	0	0	0	0
MIMAT0003726	mmu-miR-675-3p	0	0	0	0	0	0	0	0	0
MIMAT0003725	mmu-miR-675-5p	0	0	0	0	0	0	0	0	0
MIMAT0028033	mmu-miR-7064-3p	0	0	0	0	0	0	0	0	0
MIMAT0028032	mmu-miR-7064-5p	0	0	0	0	0	0	0	0	0
MIMAT0025156	mmu-miR-6404	0	0	0	0	0	0	0	0	0
MIMAT0014941	mmu-miR-3105-5p	0	0	0	0	0	0	0	0	0
MIMAT0014942	mmu-miR-3105-3p	0	1	0	0	0	0	0	0	0
MIMAT0029815	mmu-miR-7654-3p	0	0	0	0	0	0	0	0	0
MIMAT0029814	mmu-miR-7654-5p	0	0	0	0	0	0	0	0	0
MIMAT0028445	mmu-miR-7238-3p	0	0	0	0	0	0	0	0	0
MIMAT0028444	mmu-miR-7238-5p	0	0	0	0	0	0	0	0	0
MIMAT0028034	mmu-miR-7065-5p	0	0	0	0	0	0	0	0	0
MIMAT0028035	mmu-miR-7065-3p	0	0	0	0	0	0	0	0	0
MIMAT0017350	mmu-miR-1968-3p	0	0	0	0	0	0	0	0	0
MIMAT0014818	mmu-miR-3106-3p	0	0	0	0	0	0	0	0	0
MIMAT0014817	mmu-miR-3106-5p	0	0	0	0	0	0	0	0	0
MIMAT0014944	mmu-miR-3107-3p	0	0	1	0	0	0	0	0	0
MIMAT0031413	mmu-miR-8108	0	0	0	0	0	0	0	0	0
MIMAT0025146	mmu-miR-6395	0	0	0	0	0	0	0	0	3
MIMAT0017082	mmu-miR-383-3p	0	0	0	0	0	0	0	0	0
MIMAT0000748	mmu-miR-383-5p	0	0	0	0	0	0	0	0	0
MIMAT0029839	mmu-miR-7666-3p	0	1	0	0	3	1	0	0	0
MIMAT0029838	mmu-miR-7666-5p	0	0	0	0	0	0	0	0	0
MIMAT0003500	mmu-miR-710	0	0	0	0	0	0	0	0	0
MIMAT0028037	mmu-miR-7066-3p	0	0	0	0	0	0	0	0	0
MIMAT0028036	mmu-miR-7066-5p	0	0	0	0	0	0	0	0	0
MIMAT0028449	mmu-miR-7240-3p	0	0	0	0	0	0	0	0	0
MIMAT0028039	mmu-miR-7067-3p	0	0	0	0	0	0	0	0	0
MIMAT0028038	mmu-miR-7067-5p	0	0	0	0	0	0	0	0	0
EXIQON	ssc-put-10	0	0	0	0	0	0	0	0	0
MIMAT0009442	mmu-miR-1969	0	0	0	0	0	0	0	0	0
MIMAT0028040	mmu-miR-6769b-5p	0	0	0	0	0	0	0	0	0
MIMAT0028043	mmu-miR-7068-3p	0	0	1	0	0	0	0	0	0
MIMAT0028042	mmu-miR-7068-5p	0	0	0	0	0	0	0	0	0
MIMAT0031414	mmu-miR-1668	0	0	0	0	0	0	0	0	0
MIMAT0031417	mmu-miR-8111	0	0	0	0	0	0	0	0	0
MIMAT0017333	mmu-miR-1199-3p	0	0	0	0	0	0	0	0	0
MIMAT0005860	mmu-miR-1199-5p	0	0	0	0	0	0	0	0	0
MIMAT0003499	mmu-miR-709	0	0	0	0	0	0	0	0	0
MIMAT0017264	mmu-miR-181d-3p	0	0	0	0	0	0	0	0	0
MIMAT0014946	mmu-miR-3074-2-3p	0	0	0	0	0	0	0	0	0
MIMAT0028045	mmu-miR-7069-3p	0	0	0	0	0	0	0	0	0
MIMAT0028046	mmu-miR-7070-5p	0	0	0	0	0	0	0	0	0
MIMAT0028047	mmu-miR-7070-3p	0	0	0	0	0	0	0	0	0
MIMAT0031415	mmu-miR-8109	0	0	0	0	0	0	0	0	0
MIMAT0028048	mmu-miR-7071-5p	0	0	0	0	0	0	0	0	0
MIMAT0028049	mmu-miR-7071-3p	0	0	0	0	0	0	0	0	0
MIMAT0031416	mmu-miR-8110	0	0	0	0	0	0	0	0	0
MIMAT0016987	mmu-miR-138-2-3p	0	0	0	0	0	0	0	0	0
MIMAT0028050	mmu-miR-7072-5p	0	0	0	0	0	0	0	0	0
MIMAT0028051	mmu-miR-7072-3p	0	0	0	0	0	0	0	0	0
MIMAT0028053	mmu-miR-7073-3p	0	0	0	0	0	0	0	0	0
MIMAT0028052	mmu-miR-7073-5p	0	0	0	0	0	0	0	0	0
MIMAT0009439	mmu-miR-1966-5p	0	0	0	0	0	0	0	0	0
MIMAT0028054	mmu-miR-7074-5p	0	0	0	0	0	0	0	0	0
MIMAT0028057	mmu-miR-7075-3p	0	0	0	0	1	0	1	0	1
MIMAT0028056	mmu-miR-7075-5p	0	0	0	0	0	0	0	0	0
MIMAT0014947	mmu-miR-3108-5p	0	0	0	0	0	0	0	0	0
MIMAT0025145	mmu-miR-1957b	0	0	0	0	0	0	0	0	0
MIMAT0028059	mmu-miR-7076-3p	0	0	0	0	0	0	0	0	0
MIMAT0028058	mmu-miR-7076-5p	0	0	0	0	0	0	0	0	0
MIMAT0028060	mmu-miR-7077-5p	0	0	0	0	0	0	0	0	0
MIMAT0028061	mmu-miR-7077-3p	0	0	0	0	0	0	0	0	0
MIMAT0028062	mmu-miR-7078-5p	0	0	0	0	0	0	0	0	0
MIMAT0028063	mmu-miR-7078-3p	0	0	0	0	0	0	0	0	0
MIMAT0029902	mmu-miR-7687-5p	0	0	0	0	0	1	0	0	0
MIMAT0029903	mmu-miR-7687-3p	0	0	0	0	0	0	0	0	0
MIMAT0028442	mmu-miR-7237-5p	0	0	0	0	1	0	0	0	0
MIMAT0028443	mmu-miR-7237-3p	0	0	0	0	0	0	0	0	0
MIMAT0025147	mmu-miR-6396	0	0	0	0	0	0	0	0	0
MIMAT0028064	mmu-miR-7079-5p	0	0	0	0	0	0	0	0	0
MIMAT0028066	mmu-miR-7080-5p	0	0	0	0	0	0	0	0	0
MIMAT0028067	mmu-miR-7080-3p	0	0	0	0	0	0	0	0	0
MIMAT0009440	mmu-miR-1967	0	0	0	0	0	0	0	0	0
MIMAT0025148	mmu-miR-21c	0	1	0	0	1	0	1	0	0
MIMAT0007868	mmu-miR-1903	0	0	0	0	0	0	0	0	0
MIMAT0022363	mmu-miR-5618-5p	0	0	0	0	0	0	0	0	0
MIMAT0022364	mmu-miR-5618-3p	0	0	0	0	0	0	0	0	0
MIMAT0007869	mmu-miR-1899	0	0	0	0	0	0	0	0	0
MIMAT0024858	mmu-miR-6237	0	0	0	0	0	0	0	0	0
MIMAT0029802	mmu-miR-7650-5p	0	1	0	0	0	0	0	0	0
MIMAT0029803	mmu-miR-7650-3p	0	0	0	0	0	0	0	0	0
MIMAT0028069	mmu-miR-7081-3p	0	0	0	0	0	0	0	0	0
MIMAT0028068	mmu-miR-7081-5p	0	0	0	0	0	1	0	0	0
MIMAT0007870	mmu-miR-1900	0	0	0	0	0	0	0	0	0
MIMAT0028071	mmu-miR-7082-3p	0	0	0	0	0	1	0	0	0
MIMAT0028070	mmu-miR-7082-5p	0	0	0	0	0	0	0	0	0
MIMAT0009443	mmu-miR-1946b	0	0	0	0	0	0	0	0	0
MIMAT0028073	mmu-miR-7083-3p	0	0	0	0	0	0	0	0	0
MIMAT0028075	mmu-miR-7084-3p	0	0	0	0	1	0	0	0	0
MIMAT0028074	mmu-miR-7084-5p	0	0	0	0	0	0	0	0	1
MIMAT0028077	mmu-miR-7085-3p	0	0	0	0	0	0	0	0	0
MIMAT0028079	mmu-miR-7086-3p	0	0	0	0	0	0	0	0	0
MIMAT0028078	mmu-miR-7086-5p	0	0	0	0	0	0	0	0	0
MIMAT0028081	mmu-miR-7087-3p	0	0	0	0	0	0	0	0	0
MIMAT0028080	mmu-miR-7087-5p	0	0	0	0	0	0	0	0	0
MIMAT0024864	mmu-miR-6244	0	0	0	0	0	0	0	0	0
MIMAT0025132	mmu-miR-130c	0	0	0	0	0	0	0	0	0
MIMAT0022505	mmu-miR-5710	0	0	0	0	0	0	0	0	0
MIMAT0025131	mmu-miR-6385	0	0	0	0	0	0	0	0	0
MIMAT0020644	mmu-miR-5133	0	0	0	0	0	0	0	0	0
MIMAT0028451	mmu-miR-7241-3p	0	0	0	0	0	0	0	0	0
MIMAT0028450	mmu-miR-7241-5p	0	0	0	0	0	0	0	0	0
MIMAT0028453	mmu-miR-7242-3p	0	0	0	0	0	0	0	0	0
MIMAT0028452	mmu-miR-7242-5p	0	0	0	0	0	0	0	0	0
MIMAT0014949	mmu-miR-3109-5p	0	1	0	0	1	0	2	0	3
MIMAT0022382	mmu-miR-5626-3p	0	0	0	0	0	0	0	0	0
MIMAT0022381	mmu-miR-5626-5p	0	0	0	0	0	0	0	0	0
MIMAT0022690	mmu-miR-184-5p	0	0	0	0	0	0	0	0	0
MIMAT0025133	mmu-miR-6386	0	0	0	0	0	0	0	0	0
MIMAT0029818	mmu-miR-7656-5p	0	0	0	0	1	0	0	0	0
MIMAT0029819	mmu-miR-7656-3p	0	0	0	0	0	0	0	0	0
MIMAT0029911	mmu-miR-7243-3p	0	0	0	0	0	0	0	0	0
MIMAT0029910	mmu-miR-7243-5p	0	0	0	0	0	0	0	0	0
MIMAT0011212	mmu-miR-2136	0	0	0	0	0	0	0	0	0
MIMAT0004531	mmu-miR-135a-1-3p	0	0	0	0	0	0	0	0	0
MIMAT0028082	mmu-miR-7088-5p	0	0	0	0	0	0	0	0	0
MIMAT0028083	mmu-miR-7088-3p	0	0	0	0	0	0	0	0	0
MIMAT0003501	mmu-miR-711	0	0	0	0	0	0	0	0	0
MIMAT0028084	mmu-miR-7089-5p	0	0	0	0	0	0	0	0	0
MIMAT0028085	mmu-miR-7089-3p	0	0	0	0	0	0	0	0	0
MIMAT0031412	mmu-miR-8107	0	0	0	0	0	0	0	0	0
MIMAT0017069	mmu-miR-128-2-5p	0	0	0	0	0	0	0	0	0
MIMAT0005855	mmu-miR-467h	0	0	0	0	0	0	0	0	1
MIMAT0017020	mmu-miR-26a-1-3p	0	0	0	0	0	0	0	0	1
MIMAT0028086	mmu-miR-7090-5p	0	0	0	0	0	0	0	0	0
MIMAT0031411	mmu-miR-8106	0	0	0	0	0	0	0	0	0
MIMAT0004541	mmu-miR-188-3p	0	0	0	0	0	0	0	0	1
MIMAT0022362	mmu-miR-5617-3p	0	0	0	0	0	1	0	0	0
MIMAT0014951	mmu-miR-3110-5p	0	1	0	0	0	0	0	0	1
MIMAT0014952	mmu-miR-3110-3p	0	0	0	0	0	0	0	0	0
MIMAT0025130	mmu-miR-6384	0	0	0	0	0	0	0	0	0
MIMAT0003510	mmu-miR-717	0	0	0	0	0	0	0	0	0
MIMAT0000708	mmu-miR-363-3p	0	0	0	0	0	0	0	0	0
MIMAT0017076	mmu-miR-363-5p	0	0	0	0	0	0	0	0	0
MIMAT0004635	mmu-miR-92a-2-5p	0	0	0	0	0	0	0	0	0
MIMAT0017010	mmu-miR-19b-2-5p	0	0	0	0	0	0	0	0	0
MIMAT0004788	mmu-miR-20b-3p	0	0	0	0	0	0	0	0	0
MIMAT0017270	mmu-miR-18b-3p	0	0	0	0	0	0	0	0	0
MIMAT0004858	mmu-miR-18b-5p	0	0	0	0	0	0	0	0	0
MIMAT0017009	mmu-miR-106a-3p	0	0	0	0	0	0	0	0	0
MIMAT0000385	mmu-miR-106a-5p	0	0	1	0	0	1	0	0	0
MIMAT0017277	mmu-miR-504-3p	0	0	0	0	0	0	0	0	0
MIMAT0004889	mmu-miR-504-5p	0	0	0	0	0	0	0	0	0
MIMAT0003513	mmu-miR-505-3p	0	0	0	0	1	0	0	0	1
MIMAT0004238	mmu-miR-743a-3p	0	0	0	0	0	0	0	0	0
MIMAT0017263	mmu-miR-743a-5p	0	0	0	0	0	0	0	0	0
MIMAT0004840	mmu-miR-743b-3p	0	0	0	0	0	0	0	0	0
MIMAT0004839	mmu-miR-743b-5p	0	0	0	0	0	0	0	0	0
MIMAT0004237	mmu-miR-742-3p	0	0	0	0	0	0	0	0	0
MIMAT0004838	mmu-miR-742-5p	0	0	0	0	0	0	0	0	0
MIMAT0004849	mmu-miR-883a-3p	0	0	0	0	0	0	0	0	0
MIMAT0004848	mmu-miR-883a-5p	0	0	0	0	0	0	0	0	0
MIMAT0004851	mmu-miR-883b-3p	0	0	0	0	0	0	0	0	0
MIMAT0004850	mmu-miR-883b-5p	0	0	0	0	0	0	0	0	0
MIMAT0017195	mmu-miR-471-3p	0	0	0	0	0	0	0	0	0
MIMAT0002112	mmu-miR-471-5p	0	0	0	0	0	0	0	0	0
MIMAT0004236	mmu-miR-741-3p	0	0	0	0	0	0	0	0	0
MIMAT0017262	mmu-miR-741-5p	0	0	0	0	0	0	0	0	0
MIMAT0004758	mmu-miR-463-3p	0	0	0	0	0	0	0	0	0
MIMAT0002104	mmu-miR-463-5p	0	0	0	0	0	0	0	0	0
MIMAT0004844	mmu-miR-880-3p	0	0	0	0	0	0	0	0	0
MIMAT0017266	mmu-miR-880-5p	0	0	0	0	0	0	0	0	0
MIMAT0004933	mmu-miR-878-3p	0	0	0	0	0	0	0	0	0
MIMAT0004932	mmu-miR-878-5p	0	0	0	0	0	0	0	0	0
MIMAT0004845	mmu-miR-881-5p	0	0	0	0	0	0	0	0	0
MIMAT0017265	mmu-miR-871-3p	0	0	1	0	0	0	0	0	0
MIMAT0004841	mmu-miR-871-5p	0	0	0	0	0	0	0	0	0
MIMAT0004760	mmu-miR-470-3p	0	0	0	0	0	0	0	0	0
MIMAT0002111	mmu-miR-470-5p	0	0	0	0	0	0	0	0	0
MIMAT0029881	mmu-miR-465d-3p	0	0	0	0	0	0	0	0	0
MIMAT0029880	mmu-miR-465d-5p	0	0	0	0	0	0	0	0	0
MIMAT0004874	mmu-miR-465c-3p+1	0	0	0	0	0	0	0	0	0
MIMAT0004873	mmu-miR-465c-5p+1	0	0	0	0	0	0	0	0	0
MIMAT0004872	mmu-miR-465b-3p+1	0	0	0	0	0	0	0	0	0
MIMAT0004871	mmu-miR-465b-5p+1	0	0	0	0	0	0	0	0	0
MIMAT0004217	mmu-miR-465a-3p	0	0	0	0	0	0	0	0	0
MIMAT0002106	mmu-miR-465a-5p	0	0	0	0	0	0	0	0	0
MIMAT0017001	mmu-miR-201-3p	0	0	0	0	0	0	0	0	0
MIMAT0000234	mmu-miR-201-5p	0	0	0	0	0	0	0	0	0
MIMAT0017210	mmu-miR-547-5p	0	0	0	0	0	0	0	0	0
MIMAT0004891	mmu-miR-509-3p	0	0	0	0	0	0	0	0	0
MIMAT0004890	mmu-miR-509-5p	0	0	0	0	0	0	0	0	0
MIMAT0017194	mmu-miR-452-3p	0	0	0	0	0	2	0	0	0
MIMAT0012773	mmu-miR-767	0	0	0	0	0	0	0	0	0
MIMAT0004856	mmu-miR-105	0	0	0	0	0	0	0	0	0
MIMAT0011213	mmu-miR-2137	0	0	0	0	0	1	0	0	0
MIMAT0022988	mmu-miR-5132-3p	0	0	0	0	0	0	0	0	0
MIMAT0020643	mmu-miR-5132-5p	0	1	1	0	3	1	0	0	1
MIMAT0003514	mmu-miR-718	0	0	0	0	0	0	0	0	0
MIMAT0028089	mmu-miR-7091-3p	0	0	0	0	0	0	0	0	0
MIMAT0028088	mmu-miR-7091-5p	0	0	0	0	0	0	0	0	0
MIMAT0028090	mmu-miR-7092-5p	0	0	0	0	0	0	0	0	0
MIMAT0028091	mmu-miR-7092-3p	0	0	0	0	0	0	0	0	0
MIMAT0029852	mmu-miR-7673-5p	0	0	0	0	0	0	0	0	0
MIMAT0029853	mmu-miR-7673-3p	0	0	0	0	0	0	0	0	0
MIMAT0017056	mmu-miR-223-5p	0	0	0	0	0	0	0	0	0
MIMAT0000665	mmu-miR-223-3p	0	0	0	0	0	0	0	0	0
MIMAT0017273	mmu-miR-421-5p	0	0	0	0	0	0	0	0	0
MIMAT0003728	mmu-miR-374b-3p	0	0	0	0	0	0	0	0	0
MIMAT0014953	mmu-miR-374c-5p	0	0	1	0	0	0	2	0	0
MIMAT0014954	mmu-miR-374c-3p	0	0	0	0	0	0	0	0	0
MIMAT0017241	mmu-miR-672-3p	0	0	0	0	0	0	0	0	0
MIMAT0001076	mmu-miR-384-3p	0	0	0	0	0	0	0	0	0
MIMAT0004745	mmu-miR-384-5p	0	0	0	0	0	0	0	0	0
MIMAT0004640	mmu-miR-325-3p	0	0	0	0	0	0	0	0	0
MIMAT0000558	mmu-miR-325-5p	0	0	0	0	0	0	0	0	0
MIMAT0025128	mmu-miR-6382	0	0	0	0	0	0	0	0	0
MIMAT0014955	mmu-miR-3112-5p	0	0	0	0	0	0	0	0	0
MIMAT0014956	mmu-miR-3112-3p	0	0	0	0	0	0	0	0	0
MIMAT0028092	mmu-miR-7093-5p	0	0	0	0	0	0	0	0	0
MIMAT0028093	mmu-miR-7093-3p	0	0	0	0	0	0	0	0	0
MIMAT0029794	mmu-miR-7646-5p	0	0	0	0	0	0	0	0	0
MIMAT0029795	mmu-miR-7646-3p	0	0	0	0	0	0	0	0	0
MIMAT0009444	mmu-miR-1970	0	0	0	0	0	0	0	0	0
MIMAT0025129	mmu-miR-6383	0	0	0	0	0	0	0	0	0
MIMAT0026642	mmu-miR-3475-5p	0	0	0	0	0	0	0	0	0
MIMAT0015219	mmu-miR-3475-3p	0	0	0	0	0	0	0	0	0
MIMAT0015643	mmu-miR-3472	0	0	0	0	0	0	0	0	0
MIMAT0003894	mmu-miR-764-5p	0	0	0	0	0	0	0	0	0
MIMAT0003895	mmu-miR-764-3p	0	0	0	0	0	0	0	0	0
MIMAT0014957	mmu-miR-1912-5p	0	0	0	0	0	0	0	0	0
MIMAT0014958	mmu-miR-1912-3p	0	0	0	0	0	0	0	0	0
MIMAT0014802	mmu-miR-1264-5p	0	0	0	0	0	0	0	0	0
MIMAT0014803	mmu-miR-1264-3p	0	0	0	0	0	0	0	0	0
MIMAT0014809	mmu-miR-1298-5p	0	0	0	0	0	0	0	0	0
MIMAT0014810	mmu-miR-1298-3p	0	0	0	0	0	0	0	0	0
MIMAT0017176	mmu-miR-448-5p	0	0	0	0	0	0	0	0	0
MIMAT0001533	mmu-miR-448-3p	0	0	0	0	0	0	0	0	0
MIMAT0029879	mmu-miR-3620-3p	0	0	0	0	0	0	0	0	0
MIMAT0029878	mmu-miR-3620-5p	0	0	0	0	0	0	0	0	0
MIMAT0014959	mmu-miR-3113-5p	0	0	0	0	0	0	0	0	0
MIMAT0014960	mmu-miR-3113-3p	0	0	0	0	0	0	0	0	0
MIMAT0015645	mmu-miR-3473a	0	0	0	0	0	0	0	0	0
EXIQON	ssc-put-9	0	0	0	0	0	0	0	0	0
ENSMUST00000082908	snRNA	0	0	0	0	0	0	0	0	0
ENSMUST00000157708	snRNA	0	0	0	0	0	0	0	0	0
ENSMUST00000180019	snRNA	0	0	0	0	0	0	0	0	0
ENSMUST00000157375	snRNA	0	0	0	0	0	0	0	0	0
ENSMUST00000175274	miRNA	0	0	0	0	0	0	0	0	0
ENSMUST00000104056	snoRNA	0	0	0	0	0	0	0	0	0
ENSMUST00000103887	miRNA	0	0	0	0	0	0	0	0	0
ENSMUST00000102181	miRNA	0	0	0	0	0	0	0	0	0
ENSMUST00000083691	snRNA	0	0	0	0	0	0	0	0	0
ENSMUST00000158291	snRNA	0	0	0	0	0	0	0	0	0
ENSMUST00000179194	snRNA	0	0	0	0	0	0	0	0	0
ENSMUST00000157528	misc_RNA	0	0	0	0	0	0	0	0	0
ENSMUST00000179958	snRNA	0	0	0	0	0	0	0	0	0
ENSMUST00000157960	snoRNA	0	0	0	0	0	0	0	0	0
ENSMUST00000104130	snoRNA	0	0	0	0	0	0	0	0	0
ENSMUST00000183490	miRNA	0	0	0	0	0	0	0	0	0
ENSMUST00000183805	miRNA	0	0	0	0	0	0	0	0	0
ENSMUST00000157157	snRNA	0	0	0	0	0	0	0	0	0
ENSMUST00000104180	snoRNA	0	0	0	0	0	0	0	0	0
ENSMUST00000158733	misc_RNA	0	0	0	0	0	0	0	0	0
ENSMUST00000179783	miRNA	0	0	0	0	0	0	0	0	0
ENSMUST00000157534	snoRNA	0	0	0	0	0	0	0	0	0
ENSMUST00000158204	snoRNA	0	0	0	0	0	0	0	0	0
ENSMUST00000104189	snoRNA	0	0	0	0	0	0	0	0	0
ENSMUST00000158318	misc_RNA	0	0	0	0	0	0	0	0	0
ENSMUST00000158909	snoRNA	0	0	0	0	0	0	0	0	0
ENSMUST00000158175	snoRNA	0	0	0	0	0	0	0	0	0
ENSMUST00000122719	snoRNA	0	0	0	0	0	0	0	0	0
ENSMUST00000104668	miRNA	0	0	0	0	0	0	0	0	0
ENSMUST00000093665	snRNA	0	0	0	0	0	0	0	0	0
ENSMUST00000083625	miRNA	0	0	0	0	0	0	0	0	0
ENSMUST00000083546	miRNA	0	0	0	0	0	0	0	0	0
ENSMUST00000158233	snoRNA	0	0	0	0	0	0	0	0	0
ENSMUST00000104126	snoRNA	0	0	0	0	0	0	0	0	0
ENSMUST00000158928	snoRNA	0	0	0	0	0	0	0	0	0
ENSMUST00000083471	miRNA	0	0	0	0	0	0	0	0	0
ENSMUST00000083633	miRNA	0	0	0	0	0	0	0	0	0
ENSMUST00000104275	snoRNA	0	0	0	0	0	0	0	0	0
ENSMUST00000178643	snRNA	0	0	0	0	0	0	0	0	0
ENSMUST00000122791	snRNA	0	0	0	0	0	0	0	0	0
ENSMUST00000157486	snoRNA	0	0	0	0	0	0	0	0	0
ENSMUST00000179494	rRNA	0	2	0	0	0	0	0	0	0
ENSMUST00000082499	misc_RNA	0	0	0	0	0	0	0	0	0
ENSMUST00000116975	miRNA	0	0	0	0	0	0	0	0	0
ENSMUST00000116741	miRNA	0	0	0	0	0	0	0	0	0
ENSMUST00000183870	miRNA	0	0	0	0	0	0	0	0	0
ENSMUST00000178702	miRNA	0	0	0	0	0	0	0	0	0
ENSMUST00000184585	miRNA	0	0	0	0	0	0	0	0	0
ENSMUST00000184868	rRNA	0	0	0	0	0	0	0	0	0
ENSMUST00000104476	snoRNA	0	0	0	0	0	0	0	0	0
ENSMUST00000157995	snRNA	0	0	0	0	0	0	0	0	0
ENSMUST00000082754	snRNA	0	0	0	0	0	0	0	0	0
ENSMUST00000158864	snRNA	0	0	0	0	0	0	0	0	0
ENSMUST00000158770	misc_RNA	0	0	0	0	0	0	0	0	0
ENSMUST00000158125	snRNA	0	0	0	0	0	0	0	0	0
ENSMUST00000083289	snRNA	0	0	0	0	0	0	0	0	0
ENSMUST00000083326	snRNA	0	0	0	0	0	0	0	0	0
ENSMUST00000122557	snRNA	0	0	0	0	0	0	0	0	0
ENSMUST00000175111	miRNA	0	0	0	0	0	0	0	0	0
ENSMUST00000104043	snoRNA	0	0	0	0	0	0	0	0	0
ENSMUST00000082667	snRNA	0	0	0	0	0	0	0	0	0
ENSMUST00000184790	miRNA	0	0	0	0	0	0	0	0	0
ENSMUST00000184898	miRNA	0	0	0	0	0	0	0	0	0
ENSMUST00000104746	miRNA	0	0	0	0	0	0	0	0	0
ENSMUST00000177688	rRNA	0	0	0	0	0	0	1	0	0
ENSMUST00000158516	misc_RNA	0	0	0	0	0	0	0	0	0
ENSMUST00000184059	miRNA	0	0	0	0	0	0	0	0	0
ENSMUST00000083002	snoRNA	0	0	0	0	0	0	0	0	0
ENSMUST00000104260	snoRNA	0	0	0	0	0	0	0	0	0
ENSMUST00000158463	miRNA	0	0	0	0	0	0	0	0	0
ENSMUST00000158223	snoRNA	0	0	0	0	0	0	0	0	0
ENSMUST00000179961	miRNA	0	0	0	0	0	0	0	0	0
ENSMUST00000179545	snRNA	0	0	0	0	0	0	0	0	0
ENSMUST00000083321	snoRNA	0	0	0	0	0	0	0	0	0
ENSMUST00000157139	misc_RNA	0	0	0	0	0	0	0	0	0
ENSMUST00000183639	miRNA	0	0	0	0	0	0	0	0	0
ENSMUST00000178780	miRNA	0	0	0	0	0	0	0	0	0
ENSMUST00000157392	misc_RNA	0	0	0	0	0	0	0	0	0
ENSMUST00000175049	miRNA	0	0	0	0	0	0	0	0	0
ENSMUST00000184689	misc_RNA	0	0	0	0	0	0	0	0	0
ENSMUST00000122582	misc_RNA	0	0	0	0	0	0	0	0	0
ENSMUST00000175165	miRNA	0	0	0	0	0	0	0	0	0
ENSMUST00000185162	snoRNA	0	0	0	0	0	0	0	0	0
ENSMUST00000083258	snRNA	0	0	0	0	0	0	0	0	0
ENSMUST00000158709	snoRNA	0	0	0	0	0	0	0	0	0
ENSMUST00000174916	miRNA	0	0	0	0	0	0	0	0	0
ENSMUST00000184834	miRNA	0	0	0	0	0	0	0	0	0
ENSMUST00000157324	snRNA	0	0	0	0	0	0	0	0	0
ENSMUST00000158620	miRNA	0	0	0	0	0	0	0	0	0
ENSMUST00000179712	miRNA	0	0	0	0	0	0	0	0	0
ENSMUST00000104588	snoRNA	0	0	0	0	0	0	0	0	0
ENSMUST00000157728	snRNA	0	0	0	0	0	0	0	0	0
ENSMUST00000158650	snoRNA	0	0	0	0	0	0	0	0	0
ENSMUST00000179823	snRNA	0	0	0	0	0	0	0	0	0
ENSMUST00000104428	snoRNA	0	0	0	0	0	0	0	0	0
ENSMUST00000158651	misc_RNA	0	0	0	0	0	0	0	0	0
ENSMUST00000104157	snoRNA	0	0	0	0	0	0	0	0	0
ENSMUST00000104170	snoRNA	0	0	0	0	0	0	0	0	0
ENSMUST00000158348	miRNA	0	0	0	0	0	0	0	0	0
ENSMUST00000158921	snRNA	0	0	0	0	0	0	0	0	0
ENSMUST00000158328	snoRNA	0	0	0	0	0	0	0	0	0
ENSMUST00000184516	misc_RNA	0	0	0	0	0	0	0	0	0
ENSMUST00000175328	miRNA	0	0	0	0	0	0	0	0	0
ENSMUST00000174964	miRNA	0	0	0	0	0	0	0	0	0
ENSMUST00000083151	snRNA	0	0	0	0	0	0	0	0	0
ENSMUST00000157198	snRNA	0	0	0	0	0	0	0	0	0
ENSMUST00000184798	miRNA	0	0	0	0	0	0	0	0	0
ENSMUST00000175487	miRNA	0	0	0	0	0	0	0	0	0
ENSMUST00000104283	snRNA	0	0	0	0	0	0	0	0	0
ENSMUST00000158225	snoRNA	0	0	0	0	0	0	0	0	0
ENSMUST00000083760	snRNA	0	0	0	0	0	0	0	0	0
ENSMUST00000158795	snRNA	0	0	0	0	0	0	0	0	0
ENSMUST00000104140	snoRNA	0	0	0	0	0	0	0	0	0
ENSMUST00000104557	snoRNA	0	0	0	0	0	0	0	0	0
ENSMUST00000174899	miRNA	0	0	0	0	0	0	0	0	0
ENSMUST00000178954	miRNA	0	0	0	0	0	0	0	0	0
ENSMUST00000116889	snRNA	0	0	0	0	0	0	0	0	0
ENSMUST00000158720	misc_RNA	0	0	0	0	0	0	0	0	0
ENSMUST00000116874	snRNA	0	0	0	0	0	0	0	0	0
ENSMUST00000102000	snRNA	0	0	0	0	0	0	0	0	0
ENSMUST00000183977	misc_RNA	0	0	0	0	0	0	0	0	0
ENSMUST00000158041	rRNA	0	0	0	0	0	0	0	0	0
ENSMUST00000183826	miRNA	0	0	0	0	0	0	0	0	0
ENSMUST00000157195	miRNA	0	0	0	0	0	0	0	0	0
ENSMUST00000101821	snRNA	0	0	0	0	0	0	0	0	0
ENSMUST00000083534	miRNA	0	0	0	0	0	0	0	0	0
ENSMUST00000175414	miRNA	0	0	0	0	0	0	0	0	0
ENSMUST00000184199	misc_RNA	0	0	0	0	0	0	0	0	0
ENSMUST00000083682	miRNA	0	0	0	0	0	0	0	0	0
ENSMUST00000184844	miRNA	0	0	0	0	0	0	0	0	0
ENSMUST00000183584	miRNA	0	0	0	0	0	0	0	0	0
ENSMUST00000158701	rRNA	0	0	0	0	0	0	0	0	0
ENSMUST00000184495	miRNA	0	0	0	0	0	0	0	0	0
ENSMUST00000083281	snRNA	0	0	0	0	0	0	0	0	0
ENSMUST00000183769	miRNA	0	0	0	0	0	0	0	0	0
ENSMUST00000104594	snoRNA	0	0	0	0	0	0	0	0	0
ENSMUST00000183462	miRNA	0	0	0	0	0	0	0	0	0
ENSMUST00000117032	miRNA	0	0	0	0	0	0	0	0	0
ENSMUST00000083121	rRNA	0	0	0	0	0	0	0	0	0
ENSMUST00000177110	miRNA	0	0	0	0	0	0	0	0	0
ENSMUST00000122494	rRNA	0	0	0	0	0	0	0	0	0
ENSMUST00000178653	miRNA	0	0	0	0	0	0	0	0	0
ENSMUST00000104548	snoRNA	0	0	0	0	0	0	0	0	0
ENSMUST00000183596	miRNA	0	0	0	0	0	0	0	0	0
ENSMUST00000175513	miRNA	0	0	0	0	0	0	0	0	0
ENSMUST00000185101	miRNA	0	0	0	0	0	0	0	0	0
ENSMUST00000082480	rRNA	0	0	0	0	0	0	0	0	0
ENSMUST00000184526	miRNA	0	0	0	0	0	0	0	0	0
ENSMUST00000175454	miRNA	0	0	0	0	0	0	0	0	0
ENSMUST00000175191	misc_RNA	0	0	0	0	0	0	0	0	0
ENSMUST00000122519	miRNA	0	0	0	0	0	0	0	0	0
ENSMUST00000157693	snRNA	0	0	0	0	0	0	0	0	0
ENSMUST00000178461	snRNA	0	0	0	0	0	0	0	0	0
ENSMUST00000158988	snRNA	0	0	0	0	0	0	0	0	0
ENSMUST00000178574	miRNA	0	0	0	0	0	0	0	0	0
ENSMUST00000157746	rRNA	0	0	0	0	0	0	0	0	0
ENSMUST00000158150	misc_RNA	0	0	0	0	0	0	0	0	0
ENSMUST00000184315	rRNA	0	0	0	0	0	0	0	0	0
ENSMUST00000183483	miRNA	0	0	0	0	0	0	0	0	0
ENSMUST00000185062	miRNA	0	0	0	0	0	0	0	0	0
ENSMUST00000184286	miRNA	0	0	0	0	0	0	0	0	0
ENSMUST00000082455	snRNA	0	0	0	0	0	0	0	0	0
ENSMUST00000158336	snRNA	0	0	0	0	0	0	0	0	0
ENSMUST00000158685	snoRNA	0	0	0	0	0	0	0	0	0
ENSMUST00000116695	miRNA	0	0	0	0	0	0	0	0	0
ENSMUST00000180116	miRNA	0	0	0	0	0	0	0	0	0
ENSMUST00000178491	snRNA	0	0	0	0	0	0	0	0	0
ENSMUST00000104067	snoRNA	0	0	0	0	0	0	0	0	0
ENSMUST00000158544	misc_RNA	0	0	0	0	0	0	0	0	0
ENSMUST00000178398	snRNA	0	0	0	0	0	0	0	0	0
ENSMUST00000178484	miRNA	0	0	0	0	0	0	0	0	0
ENSMUST00000157179	snRNA	0	0	0	0	0	0	0	0	0
ENSMUST00000157258	snoRNA	0	0	0	0	0	0	0	0	0
ENSMUST00000103851	miRNA	0	0	0	0	0	0	0	0	0
ENSMUST00000104107	snoRNA	0	0	0	0	0	0	0	0	0
ENSMUST00000157885	snoRNA	0	0	0	0	0	0	0	0	0
ENSMUST00000157283	snoRNA	0	0	0	0	0	0	0	0	0
ENSMUST00000157969	snoRNA	0	0	0	0	0	0	0	0	0
ENSMUST00000157536	misc_RNA	0	0	0	0	0	0	0	0	0
ENSMUST00000117011	miRNA	0	0	0	0	0	0	0	0	0
ENSMUST00000122755	rRNA	0	0	0	0	0	0	0	0	0
ENSMUST00000103811	miRNA	0	0	0	0	0	0	0	0	0
ENSMUST00000158581	snRNA	0	0	0	0	0	0	0	0	0
ENSMUST00000183743	miRNA	0	0	0	0	0	0	0	0	0
ENSMUST00000158653	snoRNA	0	0	0	0	0	0	0	0	0
ENSMUST00000179841	snRNA	0	0	0	0	0	0	0	0	0
ENSMUST00000104049	snoRNA	0	0	0	0	0	0	0	0	0
ENSMUST00000158412	snoRNA	0	0	0	0	0	0	0	0	0
ENSMUST00000122792	misc_RNA	0	0	0	0	0	0	0	0	0
ENSMUST00000158066	snoRNA	0	0	0	0	0	0	0	0	0
ENSMUST00000122597	snoRNA	0	0	0	0	0	0	0	0	0
ENSMUST00000175207	miRNA	0	0	0	0	0	0	0	0	0
ENSMUST00000083931	snRNA	0	0	0	0	0	0	0	0	0
ENSMUST00000184268	miRNA	0	0	0	0	0	0	0	0	0
ENSMUST00000104069	snoRNA	0	0	0	0	0	0	0	0	0
ENSMUST00000158976	rRNA	0	0	0	0	0	0	0	0	0
ENSMUST00000157738	snRNA	0	0	0	0	0	0	0	0	0
ENSMUST00000183982	miRNA	0	0	0	0	0	0	0	0	0
ENSMUST00000122556	snRNA	0	0	0	0	0	0	0	0	0
ENSMUST00000158649	snRNA	0	0	0	0	0	0	0	0	0
ENSMUST00000158565	snoRNA	0	0	0	0	0	0	0	0	0
ENSMUST00000158287	miRNA	0	0	0	0	0	0	0	0	0
ENSMUST00000104284	snoRNA	0	0	0	0	0	0	0	0	0
ENSMUST00000083406	snRNA	0	0	0	0	0	0	0	0	0
ENSMUST00000116907	miRNA	0	0	0	0	0	0	0	0	0
ENSMUST00000083586	miRNA	0	0	0	0	0	0	0	0	0
ENSMUST00000157571	snoRNA	0	0	0	0	0	0	0	0	0
ENSMUST00000157807	snRNA	0	0	0	0	0	0	0	0	0
ENSMUST00000082803	snRNA	0	0	0	0	0	0	0	0	0
ENSMUST00000082461	snRNA	0	0	0	0	0	0	0	0	0
ENSMUST00000158080	snRNA	0	0	0	0	0	0	0	0	0
ENSMUST00000158631	misc_RNA	0	0	0	0	0	0	0	0	0
ENSMUST00000102332	miRNA	0	0	0	0	0	0	0	0	0
ENSMUST00000158154	snRNA	0	0	0	0	0	0	0	0	0
ENSMUST00000083501	miRNA	0	0	0	0	0	0	0	0	0
ENSMUST00000158286	snoRNA	0	0	0	0	0	0	0	0	0
ENSMUST00000082880	snoRNA	0	0	0	0	0	0	0	0	0
ENSMUST00000183597	miRNA	0	0	0	0	0	0	0	0	0
ENSMUST00000122560	snRNA	0	0	0	0	0	0	0	0	0
ENSMUST00000104014	snoRNA	0	0	0	0	0	0	0	0	0
ENSMUST00000104654	miRNA	0	0	0	0	0	0	0	0	0
ENSMUST00000157096	rRNA	0	0	0	0	0	0	0	0	0
ENSMUST00000157234	snRNA	0	0	0	0	0	0	0	0	0
ENSMUST00000175639	miRNA	0	0	0	0	0	0	0	0	0
ENSMUST00000175171	snRNA	0	0	0	0	0	0	0	0	0
ENSMUST00000175316	miRNA	0	0	0	0	0	0	0	0	0
ENSMUST00000158345	snRNA	0	1	1	0	0	0	1	0	0
ENSMUST00000104019	snRNA	0	0	0	0	0	0	0	0	0
ENSMUST00000157539	snoRNA	0	0	0	0	0	0	0	0	0
ENSMUST00000158090	snoRNA	0	0	0	0	0	0	0	0	0
ENSMUST00000083631	miRNA	0	0	0	0	0	0	0	0	0
ENSMUST00000083524	miRNA	0	0	0	0	0	0	0	0	0
ENSMUST00000157939	rRNA	0	0	0	0	0	0	0	0	0
ENSMUST00000083341	rRNA	0	0	0	0	0	0	0	0	0
ENSMUST00000158349	snRNA	0	0	0	0	0	0	0	0	0
ENSMUST00000122621	snRNA	0	0	0	0	0	0	0	0	0
ENSMUST00000157305	snoRNA	0	0	0	0	0	0	0	0	0
ENSMUST00000179509	snRNA	0	0	0	0	0	0	0	0	0
ENSMUST00000158793	misc_RNA	0	0	0	0	0	0	0	0	0
ENSMUST00000157471	snRNA	0	0	0	0	0	0	0	0	0
ENSMUST00000083853	snRNA	0	0	0	0	0	0	0	0	0
ENSMUST00000177687	miRNA	0	0	0	0	0	0	0	0	0
ENSMUST00000157954	snoRNA	0	0	0	0	0	0	0	0	0
ENSMUST00000157957	snoRNA	0	0	0	0	0	0	0	0	0
ENSMUST00000157542	snRNA	0	0	0	0	0	0	0	0	0
ENSMUST00000122583	rRNA	0	0	0	0	0	0	0	0	0
ENSMUST00000104328	rRNA	0	0	0	0	0	0	0	0	0
ENSMUST00000180118	snRNA	0	0	0	0	0	0	0	0	0
ENSMUST00000157873	snRNA	0	0	0	0	0	0	0	0	0
ENSMUST00000122608	snRNA	0	0	0	0	0	0	0	0	0
ENSMUST00000082501	snoRNA	0	0	0	0	0	0	0	0	0
ENSMUST00000183582	miRNA	0	0	0	0	0	0	0	0	0
ENSMUST00000158044	snoRNA	0	0	0	0	0	0	0	0	0
ENSMUST00000082926	rRNA	0	0	0	0	0	0	0	0	0
ENSMUST00000175545	miRNA	0	0	0	0	0	0	0	0	0
ENSMUST00000104231	snRNA	0	0	0	0	0	0	0	0	0
ENSMUST00000093595	miRNA	0	0	0	0	0	0	0	0	0
ENSMUST00000116760	miRNA	0	0	0	0	0	0	0	0	0
ENSMUST00000157520	snoRNA	0	0	0	0	0	0	0	0	0
ENSMUST00000158579	miRNA	0	0	0	0	0	0	0	0	0
ENSMUST00000104571	snoRNA	0	0	0	0	0	0	0	0	0
ENSMUST00000104460	snoRNA	0	0	0	0	0	0	0	0	0
ENSMUST00000082506	snoRNA	0	0	0	0	0	0	0	0	0
ENSMUST00000158728	rRNA	0	0	0	0	0	0	0	0	0
ENSMUST00000093618	miRNA	0	0	0	0	0	0	0	0	0
ENSMUST00000083582	miRNA	0	0	0	0	0	0	0	0	0
ENSMUST00000184547	miRNA	0	0	0	0	0	0	0	0	0
ENSMUST00000104420	snoRNA	0	0	0	0	0	0	0	0	0
ENSMUST00000158549	snoRNA	0	0	0	0	0	0	0	0	0
ENSMUST00000158326	snRNA	0	0	0	0	0	0	0	0	0
ENSMUST00000116911	miRNA	0	0	0	0	0	0	0	0	0
ENSMUST00000158674	snoRNA	0	0	0	0	0	0	0	0	0
ENSMUST00000157261	misc_RNA	0	0	0	0	0	0	0	0	0
ENSMUST00000158666	snoRNA	0	0	0	0	0	0	0	0	0
ENSMUST00000157993	rRNA	0	0	0	0	0	0	0	0	0
ENSMUST00000179496	miRNA	0	0	0	0	0	0	0	0	0
ENSMUST00000184939	miRNA	0	0	0	0	0	0	0	0	0
ENSMUST00000157621	miRNA	0	0	0	0	0	0	0	0	0
ENSMUST00000184277	miRNA	0	0	0	0	0	0	0	0	0
ENSMUST00000183804	miRNA	0	0	0	0	0	0	0	0	0
ENSMUST00000184979	miRNA	0	0	0	0	0	0	0	0	0
ENSMUST00000177756	snRNA	0	0	0	0	0	0	0	0	0
ENSMUST00000180190	snRNA	0	0	0	0	0	0	0	0	0
ENSMUST00000179933	snRNA	0	0	0	0	0	0	0	0	0
ENSMUST00000183351	miRNA	0	0	0	0	0	0	0	0	0
ENSMUST00000183613	miRNA	0	0	0	0	0	0	0	0	0
ENSMUST00000157122	snoRNA	0	0	0	0	0	0	0	0	0
ENSMUST00000183842	miRNA	0	0	0	0	0	0	0	0	0
ENSMUST00000157666	snRNA	0	0	0	0	0	0	0	0	0
ENSMUST00000082776	snRNA	0	0	0	0	0	0	0	0	0
ENSMUST00000158188	misc_RNA	0	0	0	0	0	0	0	0	0
ENSMUST00000093672	snRNA	0	0	0	0	0	0	0	0	0
ENSMUST00000104064	snoRNA	0	0	0	0	0	0	0	0	0
ENSMUST00000104606	snRNA	0	0	0	0	0	0	0	0	0
ENSMUST00000180129	snRNA	0	0	0	0	0	0	0	0	0
ENSMUST00000157250	snRNA	0	0	0	0	0	0	0	0	0
ENSMUST00000083639	miRNA	0	0	0	0	0	0	0	0	0
ENSMUST00000122800	misc_RNA	0	0	0	0	0	0	0	0	0
ENSMUST00000175391	miRNA	0	0	0	0	0	0	0	0	0
ENSMUST00000185108	miRNA	0	0	0	0	0	0	0	0	0
ENSMUST00000083020	snRNA	0	0	0	0	0	0	0	0	0
ENSMUST00000183443	miRNA	0	0	0	0	0	0	0	0	0
ENSMUST00000122609	snRNA	0	0	0	0	0	0	0	0	0
ENSMUST00000083036	snRNA	0	0	0	0	0	0	0	0	0
ENSMUST00000158804	rRNA	0	0	0	0	0	0	0	0	0
ENSMUST00000158432	snRNA	0	0	0	0	0	0	0	0	0
ENSMUST00000157934	miRNA	0	0	1	0	0	0	0	0	0
ENSMUST00000157937	misc_RNA	0	0	0	0	0	0	0	0	0
ENSMUST00000083647	miRNA	0	0	0	0	0	0	0	0	0
ENSMUST00000083628	miRNA	0	0	0	0	0	0	0	0	0
ENSMUST00000158738	rRNA	0	0	0	0	0	0	0	0	0
ENSMUST00000158420	snoRNA	0	0	0	0	0	0	0	0	0
ENSMUST00000104692	miRNA	0	0	0	0	0	0	0	0	0
ENSMUST00000104047	snoRNA	0	0	0	0	0	0	0	0	0
ENSMUST00000122601	snRNA	0	0	0	0	0	0	0	0	0
ENSMUST00000180257	miRNA	0	0	0	0	0	0	0	0	0
ENSMUST00000175323	misc_RNA	0	0	0	0	0	0	0	0	0
ENSMUST00000157836	misc_RNA	0	0	0	0	0	0	0	0	0
ENSMUST00000180108	snRNA	0	0	0	0	0	0	0	0	0
ENSMUST00000082911	snRNA	0	0	0	0	0	0	0	0	0
ENSMUST00000175262	miRNA	0	0	0	0	0	0	0	0	0
ENSMUST00000158533	misc_RNA	0	0	0	0	0	0	0	0	0
ENSMUST00000083599	miRNA	0	0	0	0	0	0	0	0	0
ENSMUST00000174892	miRNA	0	0	0	0	0	0	0	0	0
ENSMUST00000122682	misc_RNA	0	0	0	0	0	0	0	0	0
ENSMUST00000083478	miRNA	0	0	0	0	0	0	0	0	0
ENSMUST00000083614	miRNA	0	0	0	0	0	0	0	0	0
ENSMUST00000178897	miRNA	0	0	0	0	0	0	0	0	0
ENSMUST00000184449	misc_RNA	0	0	0	0	0	0	0	0	0
ENSMUST00000117005	miRNA	0	0	0	0	0	0	0	0	0
ENSMUST00000158767	rRNA	0	0	0	0	0	0	0	0	0
ENSMUST00000083858	snRNA	0	0	0	0	0	0	0	0	0
ENSMUST00000158848	snoRNA	0	0	0	0	0	0	0	0	0
ENSMUST00000083437	snRNA	0	0	0	0	0	0	0	0	0
ENSMUST00000175448	misc_RNA	0	0	0	0	0	0	0	0	0
ENSMUST00000104408	snRNA	0	0	0	0	0	0	0	0	0
ENSMUST00000175319	miRNA	0	0	0	0	0	0	0	0	0
ENSMUST00000158232	snoRNA	0	0	0	0	0	0	0	0	0
ENSMUST00000104394	snRNA	0	0	0	0	0	0	0	0	0
ENSMUST00000083758	snoRNA	0	0	0	0	0	0	0	0	0
ENSMUST00000082675	snoRNA	0	0	1	0	0	0	0	0	0
ENSMUST00000157259	snoRNA	0	0	0	0	0	0	0	0	0
ENSMUST00000157177	snoRNA	0	0	0	0	0	0	0	0	0
ENSMUST00000104351	snoRNA	0	0	0	0	0	0	0	0	0
ENSMUST00000116869	miRNA	0	0	0	0	0	0	0	0	0
ENSMUST00000158398	snoRNA	0	0	0	0	0	0	0	0	0
ENSMUST00000083162	snRNA	0	0	0	0	0	0	0	0	0
ENSMUST00000083247	snoRNA	0	0	0	0	0	0	0	0	0
ENSMUST00000157891	snRNA	0	0	0	0	0	0	0	0	0
ENSMUST00000185060	misc_RNA	0	0	0	0	0	0	0	0	0
ENSMUST00000179670	snRNA	0	0	0	0	0	0	0	0	0
ENSMUST00000158708	snoRNA	0	0	0	0	0	0	0	0	0
ENSMUST00000158105	snoRNA	0	0	0	0	0	0	0	0	0
ENSMUST00000157811	snRNA	0	0	0	0	0	0	0	0	0
ENSMUST00000184049	miRNA	0	0	0	0	0	0	0	0	0
ENSMUST00000116957	snoRNA	0	0	0	0	0	0	0	0	0
ENSMUST00000183950	miRNA	0	0	0	0	0	0	0	0	0
ENSMUST00000178790	snRNA	0	0	0	0	0	0	0	0	0
ENSMUST00000104630	miRNA	0	0	0	0	0	0	0	0	0
ENSMUST00000179967	snRNA	0	1	0	0	0	0	0	0	0
ENSMUST00000184228	miRNA	0	0	0	0	0	0	0	0	0
ENSMUST00000175541	miRNA	0	0	0	0	0	0	0	0	0
ENSMUST00000158399	snoRNA	0	0	0	0	0	0	0	0	0
ENSMUST00000158423	misc_RNA	0	0	0	0	0	0	0	0	0
ENSMUST00000183340	miRNA	0	0	0	0	0	0	0	0	0
ENSMUST00000158353	rRNA	0	0	0	0	0	0	0	0	0
ENSMUST00000158425	snoRNA	0	0	0	0	0	0	0	0	0
ENSMUST00000102422	miRNA	0	0	0	0	0	0	0	0	0
ENSMUST00000157468	misc_RNA	0	0	0	0	0	0	0	0	0
ENSMUST00000178368	snRNA	0	0	0	0	0	0	0	0	0
ENSMUST00000157632	snoRNA	0	0	0	0	0	0	0	0	0
ENSMUST00000179244	snRNA	0	0	0	0	0	0	0	0	0
ENSMUST00000157975	rRNA	0	0	0	0	0	0	0	0	0
ENSMUST00000178825	snRNA	0	0	0	0	0	0	0	0	0
ENSMUST00000083013	snRNA	0	0	0	0	0	0	0	0	0
ENSMUST00000122700	rRNA	0	0	0	0	0	0	0	0	0
ENSMUST00000104561	snoRNA	0	0	0	0	0	0	0	0	0
ENSMUST00000157798	snoRNA	0	0	0	0	0	0	0	0	0
ENSMUST00000175235	miRNA	0	0	0	0	0	0	0	0	0
ENSMUST00000104388	snoRNA	0	0	0	0	0	0	0	0	0
ENSMUST00000158300	snoRNA	0	0	0	0	0	0	0	0	0
ENSMUST00000177920	snRNA	0	0	0	0	0	0	0	0	0
ENSMUST00000116734	snRNA	0	0	0	0	0	0	0	0	0
ENSMUST00000104012	snoRNA	0	0	0	0	0	0	0	0	0
ENSMUST00000158561	misc_RNA	0	0	0	0	0	0	0	0	0
ENSMUST00000104332	snoRNA	0	0	0	0	0	0	0	0	0
ENSMUST00000177631	snRNA	0	0	0	0	0	0	0	0	0
ENSMUST00000183534	rRNA	0	0	0	0	0	0	0	0	0
ENSMUST00000175557	miRNA	0	0	0	0	0	0	0	0	0
ENSMUST00000157540	misc_RNA	0	0	0	0	0	0	0	0	0
ENSMUST00000157266	misc_RNA	0	0	0	0	0	0	0	0	0
ENSMUST00000157094	misc_RNA	0	0	0	0	0	0	0	0	0
ENSMUST00000158635	miRNA	0	0	0	0	0	0	0	0	0
ENSMUST00000158339	snRNA	0	0	0	0	0	0	0	0	0
ENSMUST00000185159	rRNA	0	0	0	0	0	0	0	0	0
ENSMUST00000158983	snRNA	0	0	0	0	0	0	0	0	0
ENSMUST00000102327	miRNA	0	0	0	0	0	0	0	0	0
ENSMUST00000103894	miRNA	0	0	0	0	0	0	0	0	0
ENSMUST00000157398	snRNA	0	0	0	0	0	0	0	0	0
ENSMUST00000104403	snoRNA	0	0	0	0	0	0	0	0	0
ENSMUST00000185192	miRNA	0	0	0	0	0	0	0	0	0
ENSMUST00000183851	miRNA	0	0	0	0	0	0	0	0	0
ENSMUST00000180247	snRNA	0	0	0	0	0	0	0	0	0
ENSMUST00000104173	snoRNA	0	0	0	0	0	0	0	0	0
ENSMUST00000083784	snRNA	0	0	0	0	0	0	0	0	0
ENSMUST00000157655	snoRNA	0	0	0	0	0	0	0	0	0
ENSMUST00000083696	snRNA	0	0	0	0	0	0	0	0	0
ENSMUST00000122686	misc_RNA	0	0	0	0	0	0	0	0	0
ENSMUST00000122500	snRNA	0	0	0	0	0	0	0	0	0
ENSMUST00000157573	snoRNA	0	0	0	0	0	0	0	0	0
ENSMUST00000175173	miRNA	0	0	0	0	0	0	0	0	0
ENSMUST00000157697	snRNA	0	0	0	0	0	0	0	0	0
ENSMUST00000178683	snRNA	0	0	0	0	0	0	0	0	0
ENSMUST00000158362	snRNA	0	0	0	0	0	0	0	0	0
ENSMUST00000157628	snRNA	0	0	0	0	0	0	0	0	0
ENSMUST00000093703	snRNA	0	0	0	0	0	0	0	0	0
ENSMUST00000157369	snoRNA	0	0	0	0	0	0	0	0	0
ENSMUST00000183751	miRNA	0	0	0	0	0	0	0	0	0
ENSMUST00000158119	snoRNA	0	0	0	0	0	0	0	0	0
ENSMUST00000104610	snoRNA	0	0	0	0	0	0	0	0	0
ENSMUST00000103902	miRNA	0	0	0	0	0	0	0	0	0
ENSMUST00000117029	miRNA	0	0	0	0	0	0	0	0	0
ENSMUST00000183643	miRNA	0	0	0	0	0	0	0	0	0
ENSMUST00000116876	miRNA	0	0	0	0	0	0	0	0	0
ENSMUST00000175276	miRNA	0	0	0	0	0	0	0	0	0
ENSMUST00000184761	miRNA	0	0	0	0	0	0	0	0	0
ENSMUST00000122620	snRNA	0	0	0	0	0	0	0	0	0
ENSMUST00000158049	misc_RNA	0	0	0	0	0	0	0	0	0
ENSMUST00000158250	snoRNA	0	0	0	0	0	0	0	0	0
ENSMUST00000158378	snRNA	0	0	0	0	0	0	0	0	0
ENSMUST00000083771	snRNA	0	0	0	0	0	0	0	0	0
ENSMUST00000104251	snoRNA	0	0	0	0	0	0	0	0	0
ENSMUST00000158873	snRNA	0	0	0	0	0	0	0	0	0
ENSMUST00000104127	snoRNA	0	0	0	0	0	0	0	0	0
ENSMUST00000157149	misc_RNA	0	0	0	0	0	0	0	0	0
ENSMUST00000178420	snRNA	0	0	1	0	0	1	0	0	0
ENSMUST00000103954	snoRNA	0	0	0	0	0	0	0	0	0
ENSMUST00000104454	snoRNA	0	0	0	0	0	0	0	0	0
ENSMUST00000122673	misc_RNA	0	0	0	0	0	0	0	0	0
ENSMUST00000158499	snRNA	0	0	0	0	0	0	0	0	0
ENSMUST00000184957	miRNA	0	0	0	0	0	0	0	0	0
ENSMUST00000102114	miRNA	0	0	0	0	0	0	0	0	0
ENSMUST00000104730	miRNA	0	0	0	0	0	0	0	0	0
ENSMUST00000158799	miRNA	0	0	0	0	0	0	0	0	0
ENSMUST00000177209	snoRNA	0	0	0	0	0	0	0	0	0
ENSMUST00000177097	snoRNA	0	0	0	0	0	0	0	0	0
ENSMUST00000083757	rRNA	0	0	0	0	0	0	0	0	0
ENSMUST00000184079	miRNA	0	0	0	0	0	0	0	0	0
ENSMUST00000122547	misc_RNA	0	0	0	0	0	0	0	0	0
ENSMUST00000183764	miRNA	0	0	0	0	0	0	0	0	0
ENSMUST00000184204	miRNA	0	0	0	0	0	0	0	0	0
ENSMUST00000184056	miRNA	0	0	0	0	0	0	0	0	0
ENSMUST00000158908	rRNA	0	0	0	0	0	0	0	0	0
ENSMUST00000184078	miRNA	0	0	0	0	0	0	0	0	0
ENSMUST00000184212	miRNA	0	0	0	0	0	0	0	0	0
ENSMUST00000083286	snRNA	0	0	0	0	0	0	0	0	0
ENSMUST00000184090	miRNA	0	0	0	0	0	0	0	0	0
ENSMUST00000178620	snRNA	0	0	1	0	15	0	0	0	0
ENSMUST00000184241	miRNA	0	0	0	0	0	0	0	0	0
ENSMUST00000122709	miRNA	0	0	0	0	0	0	0	0	0
ENSMUST00000158603	snRNA	0	0	0	0	0	0	0	0	0
ENSMUST00000184456	miRNA	0	0	0	0	0	0	0	0	0
ENSMUST00000157368	miRNA	0	0	0	0	0	0	0	0	0
ENSMUST00000176537	miRNA	0	0	0	0	0	0	0	0	0
ENSMUST00000175040	miRNA	0	0	0	0	0	0	0	0	0
ENSMUST00000184244	miRNA	0	0	0	0	0	0	0	0	0
ENSMUST00000102273	miRNA	0	0	0	0	0	0	0	0	0
ENSMUST00000157645	snRNA	0	0	0	0	0	0	0	0	0
ENSMUST00000158471	snRNA	0	0	0	0	0	0	0	0	0
ENSMUST00000158826	snRNA	0	0	0	0	0	0	0	0	0
ENSMUST00000185041	miRNA	0	0	0	0	0	0	0	0	0
ENSMUST00000157270	miRNA	0	0	0	0	0	0	0	0	0
ENSMUST00000104077	snRNA	0	0	0	0	0	0	0	0	0
ENSMUST00000174945	miRNA	0	0	0	0	0	0	0	0	0
ENSMUST00000104653	miRNA	0	0	0	0	0	0	0	0	0
ENSMUST00000179147	snRNA	0	0	0	0	0	0	0	0	0
ENSMUST00000158218	snRNA	0	0	0	0	0	0	0	0	0
ENSMUST00000083071	rRNA	0	0	0	0	0	0	0	0	0
ENSMUST00000179942	snRNA	0	0	0	0	0	0	0	0	0
ENSMUST00000157596	snRNA	0	0	0	0	0	0	0	0	0
ENSMUST00000157341	snRNA	0	0	0	0	0	0	0	0	0
ENSMUST00000185069	misc_RNA	0	0	0	0	0	0	0	0	0
ENSMUST00000083590	miRNA	0	0	0	0	0	0	0	0	0
ENSMUST00000183539	misc_RNA	0	0	0	0	0	0	0	0	0
ENSMUST00000184822	misc_RNA	0	0	0	0	0	0	0	0	0
ENSMUST00000185096	misc_RNA	0	0	0	0	0	0	0	0	0
ENSMUST00000184742	misc_RNA	0	0	0	0	0	0	0	0	0
ENSMUST00000184084	misc_RNA	0	0	0	0	0	0	0	0	0
ENSMUST00000184967	misc_RNA	0	0	0	0	0	0	0	0	0
ENSMUST00000184576	misc_RNA	0	0	0	0	0	0	0	0	0
ENSMUST00000175486	miRNA	0	0	0	0	0	0	0	0	0
ENSMUST00000184175	misc_RNA	0	0	0	0	0	0	0	0	0
ENSMUST00000157782	snRNA	0	0	0	0	0	0	0	0	0
ENSMUST00000102283	miRNA	0	0	0	0	0	0	0	0	0
ENSMUST00000157787	snoRNA	0	0	0	0	0	0	0	0	0
ENSMUST00000158589	miRNA	0	0	0	0	0	0	0	0	0
ENSMUST00000183565	miRNA	0	0	0	0	0	0	0	0	0
ENSMUST00000178842	snRNA	0	0	0	0	0	0	0	0	0
ENSMUST00000157173	snoRNA	0	0	0	0	0	0	0	0	0
ENSMUST00000083673	miRNA	0	0	0	0	0	0	0	0	0
ENSMUST00000083362	snRNA	0	0	0	0	0	0	0	0	0
ENSMUST00000184071	miRNA	0	0	0	0	0	0	0	0	0
ENSMUST00000157983	rRNA	0	0	0	0	0	0	0	0	0
ENSMUST00000158521	misc_RNA	0	0	0	0	0	0	0	0	0
ENSMUST00000175126	miRNA	0	0	0	0	0	0	0	0	0
ENSMUST00000158993	misc_RNA	0	0	0	0	0	0	0	0	0
ENSMUST00000104080	snoRNA	0	0	0	0	0	0	0	0	0
ENSMUST00000175297	miRNA	0	0	0	0	0	0	0	0	0
ENSMUST00000116697	miRNA	0	0	0	0	0	0	0	0	0
ENSMUST00000158472	snoRNA	0	0	0	0	0	0	0	0	0
ENSMUST00000103855	miRNA	0	0	0	0	0	0	0	0	0
ENSMUST00000103846	miRNA	0	0	0	0	0	0	0	0	0
ENSMUST00000157098	snoRNA	0	0	0	0	0	0	0	0	0
ENSMUST00000175211	miRNA	0	0	0	0	0	0	0	0	0
ENSMUST00000104340	snoRNA	0	0	0	0	0	0	0	0	0
ENSMUST00000082696	snRNA	0	0	0	0	0	0	0	0	0
ENSMUST00000157718	snRNA	0	0	0	0	0	0	0	0	0
ENSMUST00000183556	miRNA	0	0	0	0	0	0	0	0	0
ENSMUST00000158557	snRNA	0	0	0	0	0	0	0	0	0
ENSMUST00000158394	snRNA	0	0	0	0	0	0	0	0	0
ENSMUST00000104219	snoRNA	0	0	0	0	0	0	0	0	0
ENSMUST00000122596	rRNA	0	0	0	0	0	0	0	0	0
ENSMUST00000157790	snoRNA	0	0	0	0	0	0	0	0	0
ENSMUST00000157459	snoRNA	0	0	0	0	0	0	0	0	0
ENSMUST00000157840	snoRNA	0	0	0	0	0	0	0	0	0
ENSMUST00000083719	snoRNA	0	0	0	0	0	0	0	0	0
ENSMUST00000177317	miRNA	0	0	0	0	0	0	0	0	0
ENSMUST00000157929	misc_RNA	0	0	0	0	0	0	0	0	0
ENSMUST00000083868	snRNA	0	0	0	0	0	0	0	0	0
ENSMUST00000158836	snoRNA	0	0	0	0	0	0	0	0	0
ENSMUST00000157822	snoRNA	0	0	0	0	0	0	0	0	0
ENSMUST00000157093	snRNA	0	0	0	0	0	0	0	0	0
ENSMUST00000157928	snRNA	0	0	0	0	0	0	0	0	0
ENSMUST00000082773	snRNA	0	0	0	0	0	0	0	0	0
ENSMUST00000122552	misc_RNA	0	0	0	0	0	0	0	0	0
ENSMUST00000178475	snRNA	0	0	0	0	0	0	0	0	0
ENSMUST00000157228	misc_RNA	0	0	0	0	0	0	0	0	0
ENSMUST00000083152	snoRNA	0	0	0	0	0	0	0	0	0
ENSMUST00000176664	miRNA	0	0	0	0	0	0	0	0	0
ENSMUST00000157772	snoRNA	0	0	0	0	0	0	0	0	0
ENSMUST00000178844	snRNA	0	0	1	0	0	1	1	0	0
ENSMUST00000104780	miRNA	0	0	0	0	0	0	0	0	0
ENSMUST00000103249	miRNA	0	0	0	0	0	0	0	0	0
ENSMUST00000158299	snoRNA	0	0	0	0	0	0	0	0	0
ENSMUST00000175289	miRNA	0	0	0	0	0	0	0	0	0
ENSMUST00000175100	miRNA	0	0	0	0	0	0	0	0	0
ENSMUST00000184477	miRNA	0	0	0	0	0	0	0	0	0
ENSMUST00000185165	miRNA	0	0	0	0	0	0	0	0	0
ENSMUST00000183953	miRNA	0	0	0	0	0	0	0	0	0
ENSMUST00000122512	snRNA	0	0	0	0	0	1	0	0	0
ENSMUST00000158994	misc_RNA	0	0	0	0	0	0	0	0	0
ENSMUST00000175420	miRNA	0	0	0	0	0	0	0	0	0
ENSMUST00000184232	miRNA	0	0	0	0	0	0	0	0	0
ENSMUST00000158925	snoRNA	0	0	0	0	0	0	0	0	0
ENSMUST00000083496	miRNA	0	0	0	0	0	0	0	0	0
ENSMUST00000102105	miRNA	0	0	0	0	0	0	0	0	0
ENSMUST00000158047	snRNA	0	0	0	0	0	0	0	0	0
ENSMUST00000158744	snRNA	0	0	0	0	0	0	0	0	0
ENSMUST00000158062	snoRNA	0	0	0	0	0	0	0	0	0
ENSMUST00000083014	snRNA	0	0	0	0	0	0	0	0	0
ENSMUST00000158688	snoRNA	0	0	0	0	0	0	0	0	0
ENSMUST00000157768	miRNA	0	0	0	0	0	0	0	0	0
ENSMUST00000184999	miRNA	0	0	0	0	0	0	0	0	0
ENSMUST00000179358	miRNA	0	0	0	0	0	0	0	0	0
ENSMUST00000157526	snoRNA	0	0	0	0	0	0	0	0	0
ENSMUST00000184718	miRNA	0	0	0	0	0	0	0	0	0
ENSMUST00000184514	miRNA	0	0	0	0	0	0	0	0	0
ENSMUST00000184111	miRNA	0	0	0	0	0	0	0	0	0
ENSMUST00000158143	snRNA	0	0	0	0	0	0	0	0	0
ENSMUST00000122783	misc_RNA	0	0	0	0	0	0	0	0	0
ENSMUST00000104092	snoRNA	0	0	0	0	0	0	0	0	0
ENSMUST00000103776	miRNA	0	0	0	0	0	0	0	0	0
ENSMUST00000157522	snoRNA	0	0	0	0	0	0	0	0	0
ENSMUST00000178283	miRNA	0	0	0	0	0	0	0	0	0
ENSMUST00000177557	miRNA	0	0	0	0	0	0	0	0	0
ENSMUST00000157894	snoRNA	0	0	0	0	0	0	0	0	0
ENSMUST00000185047	misc_RNA	0	0	0	0	0	0	0	0	0
ENSMUST00000184347	misc_RNA	0	0	0	0	0	0	0	0	0
ENSMUST00000183605	misc_RNA	0	0	0	0	0	0	0	0	0
ENSMUST00000184580	misc_RNA	0	0	0	0	0	0	0	0	0
ENSMUST00000157625	snRNA	0	0	0	0	0	0	0	0	0
ENSMUST00000157727	snoRNA	0	0	0	0	0	0	0	0	0
ENSMUST00000175339	miRNA	0	0	0	0	0	0	0	0	0
ENSMUST00000183479	miRNA	0	0	0	0	0	0	0	0	0
ENSMUST00000158009	snoRNA	0	0	0	0	0	0	0	0	0
ENSMUST00000082698	snRNA	0	0	0	0	0	0	0	0	0
ENSMUST00000104116	snoRNA	0	0	0	0	0	0	0	0	0
ENSMUST00000104336	rRNA	0	0	0	0	0	0	0	0	0
ENSMUST00000184154	miRNA	0	0	0	0	0	0	0	0	0
ENSMUST00000175144	miRNA	0	0	0	0	0	0	0	0	0
ENSMUST00000158063	snoRNA	0	0	0	0	0	0	0	0	0
ENSMUST00000157263	snRNA	0	0	0	0	0	0	0	0	0
ENSMUST00000158622	snoRNA	0	0	0	0	0	0	0	0	0
ENSMUST00000158236	rRNA	0	0	0	0	0	0	0	0	0
ENSMUST00000082832	snoRNA	0	0	0	0	0	0	0	0	0
ENSMUST00000157365	snoRNA	0	0	0	0	0	0	0	0	0
ENSMUST00000082868	snRNA	0	0	0	0	0	0	0	0	0
ENSMUST00000158409	snoRNA	0	0	0	0	0	0	0	0	0
ENSMUST00000157884	snoRNA	0	0	0	0	0	0	0	0	0
ENSMUST00000175624	miRNA	0	0	0	0	0	0	0	0	0
ENSMUST00000082812	snRNA	0	0	0	0	0	0	0	0	0
ENSMUST00000158734	snoRNA	0	0	0	0	0	0	0	0	0
ENSMUST00000102382	miRNA	0	0	0	0	0	0	0	0	0
ENSMUST00000082897	snRNA	0	0	0	0	0	0	0	0	0
ENSMUST00000157208	misc_RNA	0	0	0	0	0	0	0	0	0
ENSMUST00000083450	snRNA	0	0	0	0	0	0	0	0	0
ENSMUST00000158765	snRNA	0	0	0	0	0	0	0	0	0
ENSMUST00000158585	snoRNA	0	0	0	0	0	0	0	0	0
ENSMUST00000122493	snRNA	0	0	0	0	0	0	0	0	0
ENSMUST00000082737	snoRNA	0	0	0	0	0	0	0	0	0
ENSMUST00000178821	miRNA	0	0	0	0	0	0	0	0	0
ENSMUST00000157598	misc_RNA	0	0	0	0	0	0	0	0	0
ENSMUST00000158530	snoRNA	0	0	0	0	0	0	0	0	0
ENSMUST00000158930	miRNA	0	0	0	0	0	0	0	0	0
ENSMUST00000175427	miRNA	0	0	0	0	0	0	0	0	0
ENSMUST00000104433	snoRNA	0	0	0	0	0	0	0	0	0
ENSMUST00000083935	snRNA	0	0	0	0	0	0	0	0	0
ENSMUST00000157385	rRNA	0	0	0	0	0	0	0	0	0
ENSMUST00000157870	snoRNA	0	0	0	0	0	0	0	0	0
ENSMUST00000083657	snRNA	0	0	0	0	0	0	0	0	0
ENSMUST00000158478	rRNA	0	0	0	0	0	0	0	0	0
ENSMUST00000157116	snRNA	0	0	0	0	0	0	0	0	0
ENSMUST00000157877	snRNA	0	0	0	0	0	0	0	0	0
ENSMUST00000116981	miRNA	0	0	0	0	0	0	0	0	0
ENSMUST00000104481	snoRNA	0	0	0	0	0	0	0	0	0
ENSMUST00000082827	snoRNA	0	0	0	0	0	0	0	0	0
ENSMUST00000185114	miRNA	0	0	0	0	0	0	0	0	0
ENSMUST00000083955	snRNA	0	0	0	0	0	0	0	0	0
ENSMUST00000122639	rRNA	0	0	0	0	0	0	0	0	0
ENSMUST00000158029	snoRNA	0	0	0	0	0	0	0	0	0
ENSMUST00000157813	snoRNA	0	0	0	0	0	0	0	0	0
ENSMUST00000102363	miRNA	0	0	0	0	0	0	0	0	0
ENSMUST00000083605	miRNA	0	0	0	0	0	0	0	0	0
ENSMUST00000083481	miRNA	0	0	0	0	0	0	0	0	0
ENSMUST00000116867	snRNA	0	0	0	0	0	0	0	0	0
ENSMUST00000157510	snoRNA	0	0	0	0	0	0	0	0	0
ENSMUST00000104355	snoRNA	0	0	0	0	0	0	0	0	0
ENSMUST00000082643	snRNA	0	0	0	0	0	0	0	0	0
ENSMUST00000157500	snoRNA	0	0	0	0	0	0	0	0	0
ENSMUST00000083649	miRNA	0	0	0	0	0	0	0	0	0
ENSMUST00000083619	miRNA	0	0	0	0	0	0	0	0	0
ENSMUST00000083239	snRNA	0	0	0	0	0	0	0	0	0
ENSMUST00000175443	miRNA	0	0	0	0	0	0	0	0	0
ENSMUST00000093736	snRNA	0	0	1	0	0	0	0	0	0
ENSMUST00000157978	snRNA	0	0	0	0	0	0	0	0	0
ENSMUST00000083982	snRNA	0	0	0	0	0	0	0	0	0
ENSMUST00000122678	misc_RNA	0	0	0	0	0	0	0	0	0
ENSMUST00000083667	miRNA	0	0	0	0	0	0	0	0	0
ENSMUST00000175148	miRNA	0	0	0	0	0	0	0	0	0
ENSMUST00000104132	snoRNA	0	0	0	0	0	0	0	0	0
ENSMUST00000102077	miRNA	0	0	0	0	0	0	0	0	0
ENSMUST00000184230	miRNA	0	0	0	0	0	0	0	0	0
ENSMUST00000183384	miRNA	0	0	0	0	0	0	0	0	0
ENSMUST00000083870	snRNA	0	0	0	0	0	0	0	0	0
ENSMUST00000157800	snoRNA	0	0	0	0	0	0	0	0	0
ENSMUST00000175153	miRNA	0	0	0	0	0	0	0	0	0
ENSMUST00000116837	miRNA	0	0	0	0	0	0	0	0	0
ENSMUST00000083483	miRNA	0	0	0	0	0	0	0	0	0
ENSMUST00000185146	miRNA	0	0	0	0	0	0	0	0	0
ENSMUST00000103251	miRNA	0	0	0	0	0	0	0	0	0
[truncated: 10,768 more rows]
[truncated: 2 more columns]

## Sheet: Filtered; more than 10 counts
ID	Name	T0	T0	T0	T7	T7	T7	T14	T14	T14
ENSMUST00000083767	misc_RNA	86	126	67	57	28	37	88	81	51
ENSMUST00000083011	misc_RNA	332	555	283	453	361	533	411	840	374
MIMAT0004620	mmu-let-7a-1-3p	3	17	120	8	38	15	106	26	29
MIMAT0000521	mmu-let-7a-5p+1	2465	325	3282	324	574	178	3305	163	4955
MIMAT0004621	mmu-let-7b-3p	10	15	25	42	27	10	10	13	17
MIMAT0000522	mmu-let-7b-5p	1460	1414	2780	3884	3692	1790	2500	1867	4077
MIMAT0005439	mmu-let-7c-2-3p	34	85	22	193	146	45	30	23	115
MIMAT0000523	mmu-let-7c-5p+1	4249	677	6011	6409	6917	957	1288	825	9337
MIMAT0000384	mmu-let-7d-3p	60	89	146	171	192	69	78	47	112
MIMAT0000383	mmu-let-7d-5p	833	902	1520	1707	1648	652	1696	873	2017
MIMAT0017016	mmu-let-7e-3p	7	5	8	11	12	2	11	6	15
MIMAT0000524	mmu-let-7e-5p	646	534	1098	628	819	279	85	55	673
MIMAT0004623	mmu-let-7f-1-3p	4	7	11	19	16	8	8	7	13
MIMAT0000525	mmu-let-7f-5p+1	10828	1032	2253	12041	3432	7592	3298	8759	16380
MIMAT0000121	mmu-let-7g-5p	4247	2445	5070	6630	7635	3574	7556	4358	9380
MIMAT0004520	mmu-let-7i-3p	6	17	18	38	29	22	19	20	26
MIMAT0000122	mmu-let-7i-5p	18573	9287	20388	23075	25086	14591	20608	15268	27846
MIMAT0025123	mmu-let-7j	16	2	14	11	24	6	11	3	14
MIMAT0000655	mmu-miR-100-5p	2684	1426	2558	4369	7559	2886	1910	1458	8207
MIMAT0000133	mmu-miR-101a-3p	142	125	165	691	917	667	1521	1634	1911
MIMAT0000616	mmu-miR-101b-3p	893	715	1114	1177	1704	1176	1502	1399	1718
MIMAT0000546	mmu-miR-103-3p+1	289	277	347	447	663	241	301	593	384
MIMAT0004582	mmu-miR-106b-3p	430	210	363	431	485	378	332	273	349
MIMAT0000386	mmu-miR-106b-5p	34	104	136	116	118	41	16	22	190
MIMAT0000647	mmu-miR-107-3p	33	65	73	64	97	28	156	56	78
MIMAT0004659	mmu-miR-10a-3p	6	12	19	21	20	6	16	9	14
MIMAT0000648	mmu-miR-10a-5p	4049	2195	5021	4752	8577	2764	778	614	6789
MIMAT0000208	mmu-miR-10b-5p	176	93	214	390	618	258	64	57	697
MIMAT0005859	mmu-miR-1198-5p	30	35	20	67	31	14	17	16	62
MIMAT0000246	mmu-miR-122-5p	20	17	41	0	5	0	0	3	1
MIMAT0004528	mmu-miR-125a-3p	14	21	28	19	22	11	6	7	9
MIMAT0000135	mmu-miR-125a-5p	641	616	1075	1702	1702	526	1127	665	1324
MIMAT0004669	mmu-miR-125b-1-3p	125	183	302	250	382	174	122	121	170
MIMAT0004529	mmu-miR-125b-2-3p	5	0	4	14	12	9	7	12	16
MIMAT0000136	mmu-miR-125b-5p+1	696	1313	714	3584	1580	645	726	1168	799
MIMAT0000138	mmu-miR-126a-3p	7	8	15	40	23	24	14	6	17
MIMAT0000140	mmu-miR-128-3p+1	44	136	252	160	210	88	34	32	77
MIMAT0000209	mmu-miR-129-5p+1	3	3	18	3	14	2	4	7	4
MIMAT0000141	mmu-miR-130a-3p	10	52	74	65	62	55	48	92	58
MIMAT0000144	mmu-miR-132-3p	6	4	11	11	10	8	4	8	18
MIMAT0016984	mmu-miR-132-5p	8	1	10	15	19	2	13	6	10
MIMAT0000152	mmu-miR-140-3p	10888	5757	9134	9769	13870	8072	22939	21531	28131
MIMAT0000151	mmu-miR-140-5p	485	1068	1238	1759	1741	734	3994	1741	3842
MIMAT0000247	mmu-miR-143-3p	9966	5658	11541	10567	12717	8438	13500	11145	17425
MIMAT0017006	mmu-miR-143-5p	6	28	43	37	22	13	26	15	33
MIMAT0004534	mmu-miR-145a-3p	39	56	89	140	119	49	156	73	223
MIMAT0000157	mmu-miR-145a-5p	222	125	228	149	152	92	234	111	287
MIMAT0000158	mmu-miR-146a-5p	19	26	57	25	42	14	5	2	37
MIMAT0003475	mmu-miR-146b-5p	37	59	12	426	115	112	24	116	221
MIMAT0000516	mmu-miR-148a-3p	9702	5308	12716	21467	27322	18760	38409	30411	51532
MIMAT0004617	mmu-miR-148a-5p	44	36	57	80	96	49	48	37	192
MIMAT0000580	mmu-miR-148b-3p	343	204	468	435	618	365	453	499	835
MIMAT0017036	mmu-miR-148b-5p	1	11	6	9	13	4	14	7	13
MIMAT0000159	mmu-miR-149-5p	116	155	240	387	329	94	259	150	352
MIMAT0000161	mmu-miR-151-3p	775	514	961	1287	1660	1084	619	683	877
MIMAT0004536	mmu-miR-151-5p	20	137	207	117	183	191	62	267	116
MIMAT0000162	mmu-miR-152-3p	760	490	973	1680	2137	1160	2451	2111	3440
MIMAT0016991	mmu-miR-152-5p	19	18	36	52	78	40	38	44	46
MIMAT0000165	mmu-miR-155-5p	12	14	19	11	12	8	6	11	6
MIMAT0000526	mmu-miR-15a-5p	3	5	6	21	15	9	14	23	25
MIMAT0004521	mmu-miR-15b-3p	35	33	43	44	39	42	46	39	74
MIMAT0000124	mmu-miR-15b-5p	39	36	67	85	87	38	62	45	96
MIMAT0004625	mmu-miR-16-1-3p	29	19	37	36	47	39	25	19	23
MIMAT0000527	mmu-miR-16-5p+1	4	104	125	101	342	134	179	313	465
MIMAT0000650	mmu-miR-17-3p	7	11	12	15	16	6	12	6	13
MIMAT0000649	mmu-miR-17-5p	103	193	223	173	215	118	163	94	173
MIMAT0000660	mmu-miR-181a-1-3p	26	18	31	63	59	41	101	83	125
MIMAT0005443	mmu-miR-181a-2-3p	9	5	14	16	20	9	8	8	15
MIMAT0000210	mmu-miR-181a-5p+1	170	133	563	765	508	394	1811	1255	1789
MIMAT0017067	mmu-miR-181b-1-3p	2	2	3	3	10	3	17	15	15
MIMAT0000673	mmu-miR-181b-5p+1	69	73	152	246	261	209	665	283	465
MIMAT0017068	mmu-miR-181c-3p	1	2	0	11	10	6	9	9	29
MIMAT0004324	mmu-miR-181d-5p	11	8	10	20	21	11	23	52	56
MIMAT0000211	mmu-miR-182-5p	1420	771	1656	1156	1737	861	1560	1429	2195
MIMAT0000212	mmu-miR-183-5p	628	395	831	576	776	374	629	480	839
MIMAT0009456	mmu-miR-1839-5p	165	101	122	330	384	242	355	303	489
MIMAT0014805	mmu-miR-1843a-5p	10	2	16	32	37	22	40	28	66
MIMAT0019346	mmu-miR-1843b-3p	4	9	7	8	17	7	0	1	5
MIMAT0019345	mmu-miR-1843b-5p	5	11	8	24	30	16	42	42	63
MIMAT0000214	mmu-miR-185-5p	290	304	365	411	538	246	445	258	564
MIMAT0000215	mmu-miR-186-5p	58	105	180	193	260	127	215	140	298
MIMAT0000217	mmu-miR-188-5p	2	7	8	11	10	4	5	11	6
MIMAT0004626	mmu-miR-18a-3p	5	9	9	12	8	4	0	1	3
MIMAT0000528	mmu-miR-18a-5p	3	10	20	19	12	6	1	2	2
MIMAT0000220	mmu-miR-190a-5p	6	16	15	12	11	6	7	8	14
MIMAT0000221	mmu-miR-191-5p	323	327	411	548	604	266	822	414	850
MIMAT0000517	mmu-miR-192-5p	78	66	113	166	200	126	234	149	232
MIMAT0000223	mmu-miR-193a-3p	0	5	9	14	7	11	2	11	1
MIMAT0004859	mmu-miR-193b-3p	80	70	112	190	188	110	95	95	130
MIMAT0000224	mmu-miR-194-5p+1	1	0	3	15	9	1	3	1	44
MIMAT0009416	mmu-miR-1949	6	8	3	7	12	6	15	11	21
MIMAT0017000	mmu-miR-195a-3p	112	90	153	319	422	284	93	91	134
MIMAT0000225	mmu-miR-195a-5p	59	160	153	283	339	169	445	258	489
MIMAT0009437	mmu-miR-1964-3p	7	12	20	9	10	5	2	7	2
MIMAT0017013	mmu-miR-196a-1-3p	81	75	107	119	146	75	79	40	67
MIMAT0000518	mmu-miR-196a-5p+1	17	39	21	113	122	24	89	27	85
MIMAT0001081	mmu-miR-196b-5p	3	5	8	16	12	4	20	16	27
MIMAT0009458	mmu-miR-1981-5p	15	22	23	23	34	21	15	22	23
MIMAT0009455	mmu-miR-1983	4	10	15	6	8	3	5	1	8
MIMAT0000230	mmu-miR-199a-3p+1	1095	591	1155	5983	1244	3028	7848	4870	1597
MIMAT0000229	mmu-miR-199a-5p+1	300	647	504	1673	465	1192	1795	243	3417
MIMAT0004667	mmu-miR-199b-3p	1199	1646	1264	2492	8185	952	3299	1045	2538
MIMAT0000672	mmu-miR-199b-5p	26	27	42	531	679	390	1065	701	1308
MIMAT0000651	mmu-miR-19a-3p	7	23	31	43	43	13	28	27	49
MIMAT0000513	mmu-miR-19b-3p+1	3	56	71	76	46	33	138	54	140
MIMAT0000123	mmu-miR-1a-3p+1	3	0	1	1	6	26	13	24	30
MIMAT0000236	mmu-miR-203-3p	2	3	3	8	11	7	9	10	18
MIMAT0000239	mmu-miR-206-3p	86	102	181	45	41	35	17	13	30
MIMAT0000529	mmu-miR-20a-5p	421	781	992	800	986	387	478	320	671
MIMAT0000658	mmu-miR-210-3p	33	21	36	681	703	406	1399	1085	1657
MIMAT0017052	mmu-miR-210-5p	2	1	0	12	1	4	27	13	20
MIMAT0000661	mmu-miR-214-3p	599	502	749	907	979	533	873	537	1130
MIMAT0004664	mmu-miR-214-5p	57	169	224	292	226	97	160	60	164
MIMAT0000663	mmu-miR-218-5p+1	2	2	7	11	32	2	6	4	17
MIMAT0004628	mmu-miR-21a-3p	3	13	8	7	7	7	5	5	4
MIMAT0000530	mmu-miR-21a-5p	76231	52791	104763	39594	46665	25704	24145	16501	30906
MIMAT0000669	mmu-miR-221-3p	335	521	797	485	408	153	519	246	712
MIMAT0017060	mmu-miR-221-5p	82	45	77	31	40	36	41	33	43
MIMAT0000670	mmu-miR-222-3p	327	367	677	294	299	173	198	171	303
MIMAT0000531	mmu-miR-22-3p	1770	4756	7002	6077	3907	2163	3109	2231	3325
MIMAT0000671	mmu-miR-224-5p	86	86	204	163	163	73	96	104	188
MIMAT0004629	mmu-miR-22-5p	14	19	36	48	22	5	26	21	42
MIMAT0000532	mmu-miR-23a-3p	434	394	526	636	713	339	913	623	1026
MIMAT0000125	mmu-miR-23b-3p	493	435	678	1023	1012	507	993	704	1478
MIMAT0016980	mmu-miR-23b-5p	4	5	11	5	10	2	11	3	9
MIMAT0000218	mmu-miR-24-1-5p	0	6	8	19	21	6	20	9	25
MIMAT0005440	mmu-miR-24-2-5p	115	279	326	391	320	145	314	123	331
MIMAT0000219	mmu-miR-24-3p+1	880	2072	1700	3919	2145	195	1970	959	2546
MIMAT0000652	mmu-miR-25-3p	1485	951	1841	1636	2404	1488	1840	1654	2192
MIMAT0017049	mmu-miR-25-5p	19	13	47	19	24	9	10	7	21
MIMAT0000533	mmu-miR-26a-5p+1	1034	1081	524	1742	4246	1558	4344	849	1847
MIMAT0000534	mmu-miR-26b-5p	131	224	362	658	606	303	572	439	856
MIMAT0000537	mmu-miR-27a-3p	557	1355	1964	3635	3379	993	2462	1096	4046
MIMAT0004633	mmu-miR-27a-5p	128	109	133	120	184	113	122	101	107
MIMAT0000126	mmu-miR-27b-3p	5054	4878	9283	13903	18544	7911	17715	11388	24741
MIMAT0004522	mmu-miR-27b-5p	21	8	10	22	32	15	21	14	26
MIMAT0004661	mmu-miR-28a-3p	105	61	123	66	124	93	71	81	86
MIMAT0000653	mmu-miR-28a-5p	35	94	101	101	79	55	82	69	107
MIMAT0004576	mmu-miR-296-3p	66	103	116	123	168	66	98	94	153
MIMAT0000374	mmu-miR-296-5p	18	27	38	62	48	34	63	38	109
MIMAT0004827	mmu-miR-297b-3p	0	0	1	8	1	3	0	0	29
MIMAT0000376	mmu-miR-298-5p	68	59	100	85	70	39	104	64	145
MIMAT0000535	mmu-miR-29a-3p	426	990	1490	801	740	247	103	82	946
MIMAT0000127	mmu-miR-29b-3p+1	18	247	37	63	11	22	9	31	20
MIMAT0000379	mmu-miR-301a-3p	3	6	12	5	4	7	8	6	2
MIMAT0014843	mmu-miR-3068-3p	8	5	8	8	18	6	19	11	17
MIMAT0014842	mmu-miR-3068-5p	4	6	4	8	15	6	16	22	36
MIMAT0014871	mmu-miR-3081-3p	12	21	41	50	68	26	31	21	40
MIMAT0000129	mmu-miR-30a-3p	20	16	32	25	35	18	28	34	37
MIMAT0000128	mmu-miR-30a-5p	1268	834	1554	852	1208	706	1056	839	1496
MIMAT0005438	mmu-miR-30c-2-3p	23	8	18	8	12	4	7	2	7
MIMAT0000514	mmu-miR-30c-5p+1	145	146	253	421	262	104	118	203	535
MIMAT0000249	mmu-miR-30e-3p	28	11	31	43	66	33	50	31	51
MIMAT0000248	mmu-miR-30e-5p	491	916	1628	1652	1589	758	1181	735	1799
MIMAT0014943	mmu-miR-3107-5p	24	72	125	74	148	67	98	30	113
MIMAT0004634	mmu-miR-31-3p	17	21	21	45	43	34	33	30	53
MIMAT0000538	mmu-miR-31-5p	576	1746	1628	2441	2489	1196	2214	1491	2649
MIMAT0000666	mmu-miR-320-3p	176	133	204	308	356	155	270	172	334
MIMAT0000549	mmu-miR-322-3p	110	74	111	517	726	363	541	396	692
MIMAT0000548	mmu-miR-322-5p	11	14	21	170	157	119	74	75	95
MIMAT0000556	mmu-miR-324-3p	3	4	9	22	17	7	16	9	18
MIMAT0000654	mmu-miR-32-5p	17	95	81	136	116	51	85	30	94
MIMAT0000565	mmu-miR-328-3p	137	180	317	455	426	232	313	255	490
MIMAT0000571	mmu-miR-331-3p	3	7	6	9	12	7	5	2	13
MIMAT0004704	mmu-miR-335-3p	18	18	31	79	107	52	52	52	97
MIMAT0000766	mmu-miR-335-5p	4	7	12	29	54	27	64	47	91
MIMAT0000667	mmu-miR-33-5p	1	3	3	13	13	8	7	6	8
MIMAT0004649	mmu-miR-339-3p	4	3	8	12	6	8	7	6	9
MIMAT0000584	mmu-miR-339-5p	12	31	48	74	41	18	29	28	62
MIMAT0000586	mmu-miR-340-3p	3	7	9	17	15	6	6	6	16
MIMAT0004651	mmu-miR-340-5p	20	46	65	92	125	63	119	72	238
MIMAT0000590	mmu-miR-342-3p	6	1	7	18	11	4	5	1	15
MIMAT0000593	mmu-miR-344-3p+1	9	1	2	20	14	10	4	0	0
MIMAT0014926	mmu-miR-344b-3p	11	7	13	14	22	19	9	9	16
MIMAT0004656	mmu-miR-345-3p	5	7	9	14	8	6	8	4	13
MIMAT0000542	mmu-miR-34a-5p	5	12	16	16	12	13	10	6	13
MIMAT0004581	mmu-miR-34b-3p	21	26	33	50	41	15	73	33	59
MIMAT0000382	mmu-miR-34b-5p	1	11	27	40	27	11	26	18	36
MIMAT0004580	mmu-miR-34c-3p	7	9	11	14	24	8	23	9	24
MIMAT0000381	mmu-miR-34c-5p	1184	763	1386	1818	2344	1446	2210	1906	2527
MIMAT0000605	mmu-miR-350-3p	16	20	31	63	56	24	68	46	75
MIMAT0000609	mmu-miR-351-5p	112	53	109	861	933	365	468	387	772
MIMAT0031410	mmu-miR-3535	17	11	24	35	41	29	26	24	28
MIMAT0017075	mmu-miR-361-3p	92	70	176	181	222	116	130	87	210
MIMAT0000704	mmu-miR-361-5p	8	7	13	23	18	10	10	14	38
MIMAT0004684	mmu-miR-362-3p	23	39	47	93	98	54	106	76	199
MIMAT0000706	mmu-miR-362-5p	70	95	139	110	109	41	112	68	152
MIMAT0017077	mmu-miR-365-1-5p	16	11	14	22	19	11	9	6	10
MIMAT0000711	mmu-miR-365-3p+1	12	63	50	59	13	77	91	53	71
MIMAT0003727	mmu-miR-374b-5p	78	83	164	98	136	63	129	113	179
MIMAT0003151	mmu-miR-378a-3p	66	87	119	283	434	256	282	242	328
MIMAT0019348	mmu-miR-378b	2	1	6	5	0	3	2	9	11
MIMAT0000746	mmu-miR-381-3p	0	0	1	6	12	5	2	2	0
MIMAT0004869	mmu-miR-421-3p	7	14	21	19	16	11	11	6	14
MIMAT0003454	mmu-miR-423-3p	578	438	850	753	883	272	142	74	907
MIMAT0004825	mmu-miR-423-5p	142	85	207	189	265	82	32	13	244
MIMAT0001342	mmu-miR-425-3p	5	6	15	12	10	4	21	8	10
MIMAT0004750	mmu-miR-425-5p	66	96	137	136	119	49	103	46	99
MIMAT0001546	mmu-miR-450a-5p+1	4	12	15	282	72	87	106	49	291
MIMAT0003512	mmu-miR-450b-3p	0	1	6	31	43	12	21	10	36
MIMAT0003511	mmu-miR-450b-5p	1	0	10	52	51	20	21	19	33
MIMAT0001637	mmu-miR-452-5p	20	15	17	15	26	11	24	11	30
MIMAT0003742	mmu-miR-455-3p	9	6	25	29	32	19	173	130	340
MIMAT0003485	mmu-miR-455-5p	44	38	119	151	149	49	38	53	1062
MIMAT0002108	mmu-miR-467a-3p+9	0	0	0	4	2	0	20	15	0
MIMAT0003409	mmu-miR-467a-5p+9	0	0	0	81	4	0	1	9	0
MIMAT0004885	mmu-miR-467c-5p	7	17	28	65	53	18	43	30	70
MIMAT0004886	mmu-miR-467d-5p	2	1	7	13	13	3	15	5	11
MIMAT0005293	mmu-miR-467e-5p	9	15	25	70	43	17	71	45	87
MIMAT0003127	mmu-miR-484	191	323	496	396	357	137	158	111	280
MIMAT0017206	mmu-miR-486-3p	0	4	5	11	9	5	2	2	5
MIMAT0003130	mmu-miR-486-5p	88	26	77	152	131	72	11	81	38
MIMAT0003453	mmu-miR-497-5p	9	11	15	37	26	15	25	26	42
MIMAT0003507	mmu-miR-500-3p	6	6	7	14	9	8	15	12	19
MIMAT0003509	mmu-miR-501-3p	136	70	126	132	124	60	87	60	123
MIMAT0004790	mmu-miR-503-3p	2	2	5	35	48	21	26	24	36
MIMAT0003188	mmu-miR-503-5p	21	16	24	197	210	98	100	126	202
MIMAT0020606	mmu-miR-5099	426	448	805	432	756	254	42	36	551
MIMAT0004781	mmu-miR-532-3p	38	19	31	16	27	12	25	18	25
MIMAT0002889	mmu-miR-532-5p	1683	1058	2108	2018	2531	1679	1653	1622	1925
MIMAT0003172	mmu-miR-542-3p	22	31	41	99	222	120	181	210	285
MIMAT0004894	mmu-miR-574-3p	46	46	64	75	67	52	120	62	131
MIMAT0005292	mmu-miR-582-3p	38	16	37	52	74	41	142	110	97
MIMAT0005291	mmu-miR-582-5p	0	2	2	4	7	2	16	6	17
MIMAT0004942	mmu-miR-598-3p	6	5	4	17	21	14	12	19	30
MIMAT0003783	mmu-miR-615-3p	30	85	166	135	135	40	15	19	40
MIMAT0003711	mmu-miR-652-3p	59	50	97	186	160	76	139	89	184
MIMAT0012774	mmu-miR-664-3p	5	3	11	8	11	7	16	9	39
MIMAT0003476	mmu-miR-669b-5p	0	0	5	5	0	1	0	5	17
MIMAT0003479	mmu-miR-669c-5p	41	36	98	195	129	85	90	149	256
MIMAT0009418	mmu-miR-669l-5p	8	0	9	12	4	4	10	6	14
MIMAT0009421	mmu-miR-669o-5p	5	5	8	9	3	11	13	4	15
MIMAT0004821	mmu-miR-671-3p	47	30	57	42	52	22	13	22	38
MIMAT0003731	mmu-miR-671-5p	25	81	81	82	92	37	64	37	96
MIMAT0003741	mmu-miR-674-3p	57	78	90	166	178	79	117	95	92
MIMAT0003740	mmu-miR-674-5p	8	8	15	18	19	12	9	9	21
MIMAT0003490	mmu-miR-700-3p	4	2	13	11	18	6	20	13	12
MIMAT0017256	mmu-miR-700-5p	3	7	3	7	10	3	7	3	11
MIMAT0003498	mmu-miR-708-3p	35	22	48	320	331	283	415	263	342
MIMAT0004828	mmu-miR-708-5p	11	39	42	249	201	104	302	176	364
MIMAT0004187	mmu-miR-744-5p	55	57	84	87	120	45	84	65	107
MIMAT0000677	mmu-miR-7a-5p+1	1424	422	1585	343	1756	1411	1421	130	639
MIMAT0000678	mmu-miR-7b-5p	6	12	8	3	6	4	4	7	0
MIMAT0004935	mmu-miR-872-3p	15	19	40	47	34	12	26	18	43
MIMAT0004934	mmu-miR-872-5p	99	145	212	267	357	171	311	209	389
MIMAT0000539	mmu-miR-92a-3p+1	1840	1173	2812	1557	1694	811	466	538	1023
MIMAT0004899	mmu-miR-92b-3p	15	5	27	17	26	10	8	6	23
MIMAT0000540	mmu-miR-93-5p	311	355	480	548	499	294	505	368	584
MIMAT0000142	mmu-miR-9-5p+2	7	3	0	5	2	0	11	8	14
MIMAT0000541	mmu-miR-96-5p	68	302	380	490	368	152	359	163	493
MIMAT0000545	mmu-miR-98-5p	120	113	207	231	183	97	202	145	283
MIMAT0000131	mmu-miR-99a-5p	135	156	222	842	1058	316	528	239	2075
MIMAT0004525	mmu-miR-99b-3p	150	89	156	77	145	58	13	22	73
MIMAT0000132	mmu-miR-99b-5p	2244	1199	1992	1459	2234	1033	541	470	1671
ENSMUST00000082393	Mt_tRNA	14	38	34	18	22	12	34	37	43
ENSMUST00000082416	Mt_tRNA	59	146	305	445	489	234	294	297	522
ENSMUST00000082395	Mt_tRNA	80	117	234	123	160	193	361	537	460
ENSMUST00000082389	Mt_tRNA	186	491	598	455	483	313	274	328	304
ENSMUST00000082415	Mt_tRNA	368	775	648	548	419	534	85	90	276
ENSMUST00000082420	Mt_tRNA	14	21	146	29	47	83	19	10	91
ENSMUST00000082399	Mt_tRNA	6	5	13	14	12	22	2	19	8
ENSMUST00000082401	Mt_tRNA	33	17	22	7	7	11	2	8	5
ENSMUST00000082400	Mt_tRNA	7	9	14	6	5	7	10	8	8
ENSMUST00000177555	rRNA	21	47	66	113	481	49	61	15	365
ENSMUST00000179704	rRNA	28	69	73	138	103	15	57	11	61
ENSMUST00000178069	rRNA	30	31	61	98	2180	17	50	14	77
ENSMUST00000178975	rRNA	34	78	129	170	109	38	160	11	58
ENSMUST00000177575	rRNA	34	61	70	1062	2041	18	188	17	47
ENSMUST00000178066	rRNA	35	616	684	296	172	230	53	51	213
ENSMUST00000179107	rRNA	36	36	85	195	92	17	43	159	161
ENSMUST00000179995	rRNA	37	76	49	76	77	239	32	12	54
ENSMUST00000178983	rRNA	39	61	191	140	114	13	44	12	49
ENSMUST00000177995	rRNA	39	40	50	3069	182	24	117	11	1335
ENSMUST00000179143	rRNA	41	50	56	1122	72	33	66	13	48
ENSMUST00000178804	rRNA	44	56	58	124	73	132	72	18	214
ENSMUST00000179432	rRNA	45	47	53	126	85	63	38	15	49
ENSMUST00000178520	rRNA	46	54	59	97	113	20	78	15	1101
ENSMUST00000177889	rRNA	51	37	1228	115	58	26	61	22	51
ENSMUST00000179431	rRNA	51	588	64	126	94	21	613	31	52
ENSMUST00000178203	rRNA	53	50	366	151	891	32	42	180	64
ENSMUST00000178499	rRNA	54	42	144	294	84	23	100	24	47
ENSMUST00000177589	rRNA	54	51	58	1323	145	20	62	28	1854
ENSMUST00000179081	rRNA	56	125	59	134	333	64	452	55	70
ENSMUST00000180096	rRNA	56	49	51	228	63	57	35	22	61
ENSMUST00000178027	rRNA	122	514	71	354	62	29	519	18	386
ENSMUST00000101968	rRNA	143	113	97	120	75	83	223	42	87
ENSMUST00000179195	rRNA	266	291	308	465	329	174	398	147	279
ENSMUST00000179275	rRNA	287	40	70	4344	87	73	683	58	407
ENSMUST00000178755	rRNA	296	343	59	118	81	43	70	11	83
ENSMUST00000179843	rRNA	353	381	2136	85	2876	36	121	173	52
ENSMUST00000179019	rRNA	362	358	340	638	468	222	479	139	311
ENSMUST00000179476	rRNA	464	129	67	189	202	31	57	23	49
ENSMUST00000178106	rRNA	484	30	46	208	73	28	874	14	46
ENSMUST00000179080	rRNA	1754	1910	2392	5301	3440	1141	2863	715	2445
ENSMUST00000083988	rRNA	79221	51527	45466	58458	56702	55359	67813	26326	27449
ENSMUST00000178859	rRNA	21	109	52	120	157	22	117	4	106
ENSMUST00000179542	rRNA	21	64	1481	3041	673	227	77	8	59
ENSMUST00000104719	rRNA	22	45	20	30	26	26	71	9	29
ENSMUST00000179500	rRNA	159	53	55	117	205	345	234	6	63
ENSMUST00000178820	rRNA	32	40	92	95	87	25	54	10	61
ENSMUST00000180334	rRNA	45	46	121	198	78	34	73	10	64
ENSMUST00000179060	rRNA	18	7	1	26	11	12	11	2	11
ENSMUST00000157970	rRNA	24	19	12	20	10	20	33	7	6
ENSMUST00000178128	rRNA	16	7	3	9	12	3	22	6	3
ENSMUST00000179887	rRNA	4	16	2	4	24	4	6	1	8
ENSMUST00000179377	rRNA	8	17	4	4	9	7	16	4	7
ENSMUST00000093668	rRNA	11	8	9	9	6	2	11	4	8
ENSMUST00000083959	rRNA	10	6	7	8	5	11	18	4	7
ENSMUST00000178208	rRNA	6	3	4	7	3	5	12	4	5
ENSMUST00000178677	rRNA	8	6	9	7	1	10	11	1	5
ENSMUST00000180000	rRNA	10	7	1	7	2	4	15	1	2
ENSMUST00000083883	snoRNA	11	14	15	28	20	21	43	17	42
ENSMUST00000175128	snoRNA	11	41	33	39	28	18	23	35	48
ENSMUST00000158911	snoRNA	12	16	14	47	33	26	19	15	26
ENSMUST00000083262	snoRNA	12	33	41	64	65	23	23	15	28
ENSMUST00000116811	snoRNA	13	38	28	53	38	39	56	36	50
ENSMUST00000083018	snoRNA	14	39	28	16	33	22	29	33	12
ENSMUST00000084005	snoRNA	14	28	51	19	18	12	21	44	32
ENSMUST00000157583	snoRNA	14	19	35	38	25	37	68	74	89
ENSMUST00000116853	snoRNA	15	36	35	32	28	43	24	76	16
ENSMUST00000083370	snoRNA	15	26	34	48	25	31	37	51	52
ENSMUST00000104318	snoRNA	16	54	56	72	72	37	82	60	97
ENSMUST00000177461	snoRNA	17	28	25	37	20	37	37	51	48
ENSMUST00000083060	snoRNA	17	34	52	69	35	50	42	59	41
ENSMUST00000083419	snoRNA	18	272	36	244	224	195	235	514	115
ENSMUST00000083107	snoRNA	19	32	16	15	20	13	56	41	24
ENSMUST00000082946	snoRNA	19	41	34	24	16	29	17	35	28
ENSMUST00000104066	snoRNA	19	19	22	97	75	20	48	24	62
ENSMUST00000082732	snoRNA	20	30	27	19	15	19	21	15	33
ENSMUST00000083781	snoRNA	20	37	24	20	35	16	15	31	18
ENSMUST00000157434	snoRNA	20	23	41	42	15	30	33	17	32
ENSMUST00000082797	snoRNA	21	83	75	63	54	47	16	47	25
ENSMUST00000178154	snoRNA	21	37	55	73	43	70	39	92	41
ENSMUST00000083888	snoRNA	22	29	40	33	32	51	19	26	27
ENSMUST00000082833	snoRNA	23	35	32	27	42	29	30	49	22
ENSMUST00000083160	snoRNA	23	62	99	48	45	103	28	82	31
ENSMUST00000083213	snoRNA	23	56	53	91	148	152	127	137	68
ENSMUST00000083794	snoRNA	24	49	32	48	46	45	86	121	97
ENSMUST00000104361	snoRNA	25	39	36	30	40	26	29	24	17
ENSMUST00000082550	snoRNA	25	220	206	450	494	138	89	44	96
ENSMUST00000083884	snoRNA	26	47	22	31	30	34	26	38	30
ENSMUST00000082983	snoRNA	26	124	132	128	114	125	98	160	76
ENSMUST00000083348	snoRNA	27	75	113	69	54	100	54	150	83
ENSMUST00000082629	snoRNA	31	20	19	55	48	21	51	16	45
ENSMUST00000083328	snoRNA	33	40	36	27	16	34	15	13	12
ENSMUST00000083425	snoRNA	33	97	66	64	40	48	61	132	77
ENSMUST00000082493	snoRNA	37	41	45	40	31	40	80	48	58
ENSMUST00000083171	snoRNA	38	62	198	414	364	28	79	29	355
ENSMUST00000104034	snoRNA	39	47	50	25	22	21	33	23	34
ENSMUST00000104033	snoRNA	39	111	60	160	86	85	266	147	183
ENSMUST00000178417	snoRNA	40	92	38	100	193	84	122	47	77
ENSMUST00000083353	snoRNA	42	104	86	99	62	77	158	75	122
ENSMUST00000158323	snoRNA	45	167	140	99	81	313	52	453	60
ENSMUST00000083965	snoRNA	47	117	68	75	70	60	110	103	118
ENSMUST00000104004	snoRNA	49	38	31	61	48	38	130	52	99
ENSMUST00000083791	snoRNA	50	40	65	49	31	56	45	63	95
ENSMUST00000082807	snoRNA	53	77	47	53	70	41	36	37	49
ENSMUST00000082446	snoRNA	55	118	16	34	22	24	63	66	17
ENSMUST00000177583	snoRNA	55	135	149	124	199	86	137	100	97
ENSMUST00000083844	snoRNA	56	48	40	54	33	43	74	33	75
ENSMUST00000083928	snoRNA	58	48	69	106	62	66	130	42	85
ENSMUST00000093556	snoRNA	61	187	172	130	94	124	183	335	159
ENSMUST00000157310	snoRNA	62	104	56	68	46	125	106	233	83
ENSMUST00000157726	snoRNA	64	263	281	136	188	240	72	371	88
ENSMUST00000082967	snoRNA	64	130	115	156	76	83	261	133	221
ENSMUST00000158692	snoRNA	64	129	154	317	398	243	745	647	1454
ENSMUST00000116868	snoRNA	65	278	315	145	191	244	77	280	60
ENSMUST00000158064	snoRNA	67	135	146	262	221	110	148	100	181
ENSMUST00000093658	snoRNA	68	119	350	376	238	178	276	173	474
ENSMUST00000082471	snoRNA	72	103	67	105	76	75	221	89	164
ENSMUST00000082857	snoRNA	75	131	115	264	253	64	65	60	156
ENSMUST00000082516	snoRNA	80	77	56	62	80	86	89	87	97
ENSMUST00000083856	snoRNA	82	102	125	143	179	73	77	83	282
ENSMUST00000082559	snoRNA	83	210	131	174	176	130	401	365	483
ENSMUST00000104238	snoRNA	92	79	97	77	74	93	166	100	128
ENSMUST00000083970	snoRNA	92	213	334	372	478	228	637	388	676
ENSMUST00000104526	snoRNA	98	183	64	134	244	149	360	288	168
ENSMUST00000183812	snoRNA	99	590	559	520	1003	478	411	1417	561
ENSMUST00000104516	snoRNA	101	225	74	250	181	129	415	203	253
ENSMUST00000082721	snoRNA	104	122	100	158	91	130	188	143	195
ENSMUST00000082670	snoRNA	106	103	94	191	119	150	309	175	233
ENSMUST00000158468	snoRNA	109	257	288	394	402	223	319	274	370
ENSMUST00000175504	snoRNA	111	224	245	181	238	155	63	85	65
ENSMUST00000175437	snoRNA	115	155	149	56	73	50	57	48	58
ENSMUST00000082453	snoRNA	120	1587	477	2498	1977	1446	675	2006	291
ENSMUST00000082984	snoRNA	126	298	402	286	237	312	123	301	199
ENSMUST00000093738	snoRNA	126	704	309	3179	698	199	788	208	170
ENSMUST00000082579	snoRNA	136	218	209	292	171	146	389	182	288
ENSMUST00000104437	snoRNA	143	239	318	225	276	259	174	217	176
ENSMUST00000158087	snoRNA	156	218	187	65	54	103	166	85	167
ENSMUST00000104032	snoRNA	161	465	522	255	479	212	172	285	235
ENSMUST00000175746	snoRNA	175	431	443	239	301	169	140	176	232
ENSMUST00000083339	snoRNA	186	270	246	377	475	303	172	200	207
ENSMUST00000104521	snoRNA	197	291	277	284	267	271	392	402	438
ENSMUST00000083082	snoRNA	211	317	283	265	139	168	400	241	329
ENSMUST00000116815	snoRNA	227	304	254	314	331	423	694	659	631
ENSMUST00000083155	snoRNA	243	92	253	112	101	99	143	72	145
ENSMUST00000184171	snoRNA	252	4106	335	1549	2711	255	3443	257	155
ENSMUST00000083703	snoRNA	254	216	265	505	285	260	392	185	498
ENSMUST00000103979	snoRNA	257	319	342	344	551	461	818	397	469
ENSMUST00000116702	snoRNA	259	593	738	1224	1584	296	370	270	578
ENSMUST00000083936	snoRNA	267	572	337	540	462	315	456	210	97
ENSMUST00000175548	snoRNA	271	618	511	931	1378	701	750	771	712
ENSMUST00000082466	snoRNA	295	1558	824	1451	1233	508	1283	588	218
ENSMUST00000157165	snoRNA	300	569	506	342	363	290	425	429	489
ENSMUST00000104549	snoRNA	309	512	775	727	880	371	271	205	548
ENSMUST00000116746	snoRNA	323	593	483	387	540	323	320	409	332
ENSMUST00000083015	snoRNA	333	169	306	600	431	122	309	43	330
ENSMUST00000083127	snoRNA	341	331	775	1509	1115	354	570	427	1296
ENSMUST00000104423	snoRNA	358	924	160	416	412	617	813	899	252
ENSMUST00000083742	snoRNA	418	1190	1699	1978	3271	710	771	691	1436
ENSMUST00000101824	snoRNA	489	869	967	1025	1330	734	1090	679	1095
ENSMUST00000104003	snoRNA	526	637	803	923	1190	792	1416	724	1128
ENSMUST00000083153	snoRNA	568	866	699	836	615	665	1053	1016	1109
ENSMUST00000174939	snoRNA	573	897	999	1050	1990	721	394	280	391
ENSMUST00000083050	snoRNA	621	1882	2000	2370	2220	1349	1697	1053	1416
ENSMUST00000082762	snoRNA	685	941	873	1895	2950	1618	1505	1567	1203
ENSMUST00000104339	snoRNA	725	3658	4100	3994	10210	4800	4234	5396	3942
ENSMUST00000185073	snoRNA	736	1218	2035	575	466	1050	538	389	106
ENSMUST00000082834	snoRNA	745	1558	1687	1917	2419	1761	1971	1887	2099
ENSMUST00000082606	snoRNA	852	1310	1665	1217	1532	1029	922	802	877
ENSMUST00000082456	snoRNA	884	1785	2067	1594	1889	927	1345	894	1348
ENSMUST00000157383	snoRNA	888	1111	958	1883	1783	1607	3316	1456	2673
ENSMUST00000083746	snoRNA	979	2553	2953	2376	3652	1516	2537	2531	3358
ENSMUST00000083176	snoRNA	1032	1856	2330	3828	7472	2939	1325	2254	2821
ENSMUST00000083192	snoRNA	1060	1327	1262	1710	2474	1485	2393	2536	2528
ENSMUST00000082787	snoRNA	1090	2936	3558	2925	7499	4556	5344	7747	4738
ENSMUST00000082448	snoRNA	1097	871	839	1080	692	821	971	732	1061
ENSMUST00000083032	snoRNA	1318	1124	1263	2020	1799	2142	4502	3829	3458
ENSMUST00000101993	snoRNA	1339	2668	7839	15344	12633	3768	6036	4169	17455
ENSMUST00000104375	snoRNA	1364	1514	1084	1809	1406	1287	4427	1456	3258
ENSMUST00000082937	snoRNA	1389	3500	4805	2739	4291	2658	1831	2312	1769
ENSMUST00000083226	snoRNA	1500	1498	7473	5430	12298	1084	1214	1103	5564
ENSMUST00000116723	snoRNA	1543	4056	3003	3182	3343	3909	3482	5750	2379
ENSMUST00000083895	snoRNA	1564	3141	1749	3421	3107	2044	5911	5077	5813
ENSMUST00000157627	snoRNA	1576	1872	858	1826	913	878	1994	705	932
ENSMUST00000082580	snoRNA	1675	3447	4804	5183	6615	2256	1840	756	3078
ENSMUST00000174972	snoRNA	1785	3025	4875	5873	9628	4619	4267	4930	6241
ENSMUST00000083402	snoRNA	1809	2404	2424	2047	1291	1590	3577	1797	3650
ENSMUST00000158917	snoRNA	1811	1575	1845	2750	2570	3217	6352	4622	4858
ENSMUST00000175146	snoRNA	1812	1851	2262	963	1523	924	534	593	817
ENSMUST00000083944	snoRNA	1832	3113	4226	3638	4380	3220	1965	2123	2614
ENSMUST00000083355	snoRNA	1899	3423	4533	5477	5754	3171	4573	3009	5069
ENSMUST00000104051	snoRNA	2023	2310	3358	7439	11450	2537	1381	684	3493
ENSMUST00000104269	snoRNA	2212	3666	4038	6321	12326	2381	2377	2066	4963
ENSMUST00000082863	snoRNA	2415	3674	6075	5738	10747	5425	5590	4125	5855
ENSMUST00000116965	snoRNA	2464	4010	4938	4665	7213	3628	1037	1090	1654
ENSMUST00000083706	snoRNA	2534	4621	5303	2207	1765	2265	559	939	1004
ENSMUST00000175580	snoRNA	2559	6076	9264	5747	8438	6218	3694	4411	3820
ENSMUST00000178497	snoRNA	2782	8146	4904	5955	27050	11129	14480	13170	4597
ENSMUST00000082507	snoRNA	2822	6224	7060	5139	6744	3597	6686	5063	6345
ENSMUST00000083424	snoRNA	2969	6702	4737	5813	7518	3062	3894	4227	4401
ENSMUST00000083694	snoRNA	2999	5871	5386	4244	4466	2950	2493	2248	3333
ENSMUST00000083818	snoRNA	3087	4146	5011	2798	4188	3158	3224	3705	4081
ENSMUST00000083346	snoRNA	3087	8334	9054	6995	8248	4289	3342	2430	3439
ENSMUST00000101927	snoRNA	3104	6573	5089	5582	6186	2733	3582	3464	4241
ENSMUST00000082503	snoRNA	3478	7261	7322	9262	9242	5923	9401	5565	11050
ENSMUST00000116819	snoRNA	3699	3545	6078	3684	3934	3662	4012	4065	5229
ENSMUST00000083701	snoRNA	3928	1773	3520	1345	2231	617	1258	565	1557
ENSMUST00000083801	snoRNA	4062	5778	8022	2321	2725	1468	1044	809	1415
ENSMUST00000116813	snoRNA	4172	9124	9375	17459	25603	10537	9250	6972	11171
ENSMUST00000174946	snoRNA	4280	6717	9975	5470	8501	4887	5075	5414	7185
ENSMUST00000082965	snoRNA	4316	7448	11132	7552	4491	6624	7543	10196	14483
ENSMUST00000083324	snoRNA	4731	6230	17821	31202	45322	6944	5585	4395	13775
ENSMUST00000083361	snoRNA	4988	3344	5782	3340	5879	3886	3888	5188	5777
ENSMUST00000083529	snoRNA	4998	6520	6688	7156	9301	5998	6671	8264	8792
ENSMUST00000116960	snoRNA	5149	8217	13648	8424	13743	6395	6797	7547	10050
ENSMUST00000175268	snoRNA	5294	9935	16375	16761	32653	11688	4641	3924	7600
ENSMUST00000157194	snoRNA	5672	2319	3165	3106	3664	5679	4582	3874	3483
ENSMUST00000083444	snoRNA	6005	10842	15493	7546	13680	6288	8530	10019	14121
ENSMUST00000082844	snoRNA	6616	5802	9976	6417	12159	5978	4009	3761	7335
ENSMUST00000116836	snoRNA	6719	10486	12662	7176	10951	4466	6385	5136	8199
ENSMUST00000104416	snoRNA	7432	7817	10385	5612	6031	4570	3208	2568	4522
ENSMUST00000083292	snoRNA	7905	9558	15356	15009	8861	9227	9717	4529	12762
ENSMUST00000117033	snoRNA	8093	8850	4791	13613	8851	6297	9330	2542	7045
ENSMUST00000082882	snoRNA	8451	12412	10878	7701	10525	7724	6631	6670	7059
ENSMUST00000122718	snoRNA	9308	11805	14045	11547	16523	8814	12393	8255	9718
ENSMUST00000083848	snoRNA	9491	18467	41499	52719	91736	33490	10895	7606	23384
ENSMUST00000082791	snoRNA	10916	9433	15345	8091	13683	10843	9627	14611	14933
ENSMUST00000082910	snoRNA	11286	9707	16315	14271	19733	10118	10846	8904	16295
ENSMUST00000104546	snoRNA	11531	24871	15137	24814	29458	12455	16037	12177	16128
ENSMUST00000082566	snoRNA	11645	11280	16916	9309	16252	8517	10100	8101	11247
ENSMUST00000083338	snoRNA	12067	12767	15245	16989	28574	15889	16820	16982	18834
ENSMUST00000083285	snoRNA	13354	17363	19809	22055	31517	19689	16551	15804	20677
ENSMUST00000082846	snoRNA	13474	9276	14892	9882	14426	12514	10819	11933	12435
ENSMUST00000103997	snoRNA	13788	9152	16069	5680	10392	8555	4113	5801	4815
ENSMUST00000083371	snoRNA	15715	14562	22905	20401	28490	24680	25071	33131	26652
ENSMUST00000082608	snoRNA	16100	22666	37576	27404	54275	29027	33478	36452	36364
ENSMUST00000083294	snoRNA	16564	15816	70798	53391	120459	20344	11399	15075	38248
ENSMUST00000082895	snoRNA	17348	11180	20225	18693	25611	11725	4095	2440	7952
ENSMUST00000158304	snoRNA	18030	24295	40154	22063	42391	20352	17910	21734	23450
ENSMUST00000083034	snoRNA	21639	31933	36271	48935	57993	33766	35273	22902	35925
ENSMUST00000082519	snoRNA	27410	24180	16404	42399	53094	23603	17700	13535	21309
ENSMUST00000104252	snoRNA	29892	35142	63588	31014	61520	34314	42578	40425	57800
ENSMUST00000082817	snoRNA	38112	38226	25642	48673	36715	25693	37042	23388	36909
ENSMUST00000082713	snoRNA	43780	39345	59165	40212	57912	36817	34565	29339	37729
ENSMUST00000083458	snoRNA	46610	70278	92625	84206	139559	79311	71662	71344	81417
ENSMUST00000082889	snoRNA	58641	34263	47282	32736	49846	32187	27838	22568	24246
ENSMUST00000157899	snoRNA	59782	62815	112331	77604	118002	69875	66533	51096	77867
ENSMUST00000083804	snoRNA	63192	86143	91742	98024	109342	73884	46683	35771	46085
ENSMUST00000083347	snoRNA	80719	82518	82575	42123	98800	71720	80483	94028	89032
ENSMUST00000083800	snoRNA	269787	152690	263687	279372	417775	316256	188542	149215	232656
ENSMUST00000157979	snoRNA	7	23	16	32	17	48	52	44	48
ENSMUST00000104523	snoRNA	8	36	27	18	14	12	41	54	40
ENSMUST00000158750	snoRNA	11	19	26	19	32	16	11	9	20
ENSMUST00000083274	snoRNA	13	14	21	11	12	11	7	22	14
ENSMUST00000083112	snoRNA	18	19	20	20	45	36	27	78	9
ENSMUST00000083184	snoRNA	4	17	9	22	19	18	43	46	26
ENSMUST00000157483	snoRNA	7	6	11	18	15	16	49	22	37
ENSMUST00000083325	snoRNA	7	15	8	21	16	22	49	55	47
ENSMUST00000083695	snoRNA	8	45	13	38	23	18	22	18	9
ENSMUST00000083729	snoRNA	17	9	38	5	22	29	16	13	15
ENSMUST00000083163	snoRNA	12	10	23	8	11	23	14	31	22
ENSMUST00000083047	snoRNA	16	12	16	9	10	13	18	23	18
ENSMUST00000101994	snoRNA	5	25	14	36	8	11	23	3	21
ENSMUST00000116685	snoRNA	7	13	15	17	17	9	6	12	12
ENSMUST00000082666	snoRNA	22	8	26	9	13	13	18	9	11
ENSMUST00000157904	snoRNA	22	17	6	11	9	12	27	43	7
ENSMUST00000183609	snoRNA	3	23	10	13	12	11	15	11	3
ENSMUST00000157338	snoRNA	14	12	8	8	10	12	17	13	22
ENSMUST00000082678	snoRNA	45	48	61	15	14	10	4	6	14
ENSMUST00000158887	snoRNA	3	19	23	3	12	26	1	35	4
ENSMUST00000083708	snoRNA	3	11	12	17	11	6	20	9	6
ENSMUST00000116828	snoRNA	44	24	10	2	7	12	35	13	1
ENSMUST00000158365	snoRNA	7	11	6	12	10	16	17	24	10
ENSMUST00000175078	snoRNA	1	2	12	30	12	2	7	4	15
ENSMUST00000175303	snoRNA	6	20	5	28	19	4	18	6	9
ENSMUST00000158946	snoRNA	12	25	29	8	8	8	9	1	11
ENSMUST00000082738	snoRNA	21	29	32	8	7	8	4	9	15
ENSMUST00000174989	snoRNA	58	40	37	6	2	14	6	3	6
ENSMUST00000082991	snoRNA	6	12	14	1	6	12	7	16	10
ENSMUST00000158614	snoRNA	20	8	21	6	10	14	8	8	12
ENSMUST00000116790	snoRNA	0	1	18	30	9	3	0	0	21
ENSMUST00000104510	snoRNA	2	1	19	14	15	0	0	0	8
ENSMUST00000083428	snoRNA	8	11	6	12	6	6	9	11	8
ENSMUST00000104383	snoRNA	5	8	8	9	8	13	10	18	18
ENSMUST00000157629	snoRNA	4	1	4	9	10	9	8	16	13
ENSMUST00000082919	snoRNA	7	10	3	25	11	6	9	3	9
ENSMUST00000122759	snoRNA	10	9	1	3	4	5	11	9	12
ENSMUST00000104387	snoRNA	2	10	8	10	6	2	12	4	14
ENSMUST00000157533	snoRNA	2	5	4	3	2	1	12	7	5
ENSMUST00000104086	snoRNA	5	2	7	5	1	8	8	1	11
ENSMUST00000083190	snoRNA	5	9	5	6	3	7	17	6	5
ENSMUST00000083752	snoRNA	2	3	7	11	10	3	8	1	4
ENSMUST00000082903	snoRNA	6	9	5	14	7	8	9	7	10
ENSMUST00000083839	snRNA	53	263	40	87	20	84	94	406	161
ENSMUST00000177864	snRNA	86	133	190	165	172	188	163	263	184
ENSMUST00000083374	snRNA	88	100	50	58	27	79	109	88	59
ENSMUST00000082947	snRNA	112	312	270	304	188	234	273	383	219
ENSMUST00000101833	snRNA	142	183	241	157	165	166	205	256	252
ENSMUST00000179427	snRNA	152	371	545	511	426	242	318	430	487
ENSMUST00000158768	snRNA	153	115	25	21	21	91	58	82	40
ENSMUST00000082825	snRNA	221	176	35	67	40	271	197	270	65
ENSMUST00000083099	snRNA	235	684	1791	2640	2514	449	509	672	1872
ENSMUST00000083435	snRNA	279	183	81	150	81	213	844	272	273
ENSMUST00000116892	snRNA	316	146	86	106	49	79	227	54	96
ENSMUST00000083971	snRNA	477	362	120	125	60	326	616	537	131
ENSMUST00000084007	snRNA	493	406	210	373	218	382	1481	689	561
ENSMUST00000083108	snRNA	516	1503	4469	5947	6611	1159	1316	2130	6473
ENSMUST00000093716	snRNA	704	1830	5204	8431	5958	1126	1858	1392	6360
ENSMUST00000082761	snRNA	1020	21655	546	21962	620	850	3501	35356	1383
ENSMUST00000178250	snRNA	1188	1440	618	477	411	1006	2578	1376	1137
ENSMUST00000177653	snRNA	1259	922	250	620	331	732	4463	1066	1145
ENSMUST00000082616	snRNA	1357	979	290	245	154	629	319	425	81
ENSMUST00000158458	snRNA	1414	7069	12567	8863	7931	2336	1393	1034	3879
ENSMUST00000083241	snRNA	1425	878	393	593	360	1158	4088	1635	992
ENSMUST00000177643	snRNA	1445	6492	686	481	2035	4458	9233	1522	610
ENSMUST00000178333	snRNA	1537	839	463	510	653	1198	5888	1572	1038
ENSMUST00000083007	snRNA	1576	957	296	504	254	1301	4599	1864	735
ENSMUST00000093684	snRNA	1613	776	744	1137	281	830	2243	1839	818
ENSMUST00000082989	snRNA	1842	1033	842	889	319	1215	1581	2414	559
ENSMUST00000178469	snRNA	3067	2384	13790	1919	801	25925	97506	3337	35128
ENSMUST00000101973	snRNA	3767	2365	1003	1893	1222	2550	8342	3662	3391
ENSMUST00000083973	snRNA	4774	3747	455	723	479	4620	3928	5738	608
ENSMUST00000101817	snRNA	5057	14774	47535	71990	89367	12781	13823	23194	63267
ENSMUST00000180137	snRNA	5412	8163	23505	28698	27587	5270	7191	6558	22267
ENSMUST00000093721	snRNA	5900	15373	46710	60847	65978	11397	13289	18753	50472
ENSMUST00000082748	snRNA	5977	4684	1655	2507	1693	5300	5009	7514	2895
ENSMUST00000179621	snRNA	7452	5257	3292	5144	3149	6402	22013	12056	8104
ENSMUST00000178300	snRNA	7744	1045	4259	3560	323	746	1520	7815	4197
ENSMUST00000084010	snRNA	14641	96256	13252	65838	45172	11379	10353	34536	8537
ENSMUST00000083833	snRNA	16129	13956	5242	4730	4677	105921	15050	158183	5310
ENSMUST00000083886	snRNA	17919	12064	5232	5720	3475	10453	5622	6754	2626
ENSMUST00000083298	snRNA	19399	13062	5116	4030	2496	7173	4075	5142	1771
ENSMUST00000179155	snRNA	20897	12879	7463	11848	6308	16620	53811	23114	18712
ENSMUST00000177868	snRNA	29201	23256	9030	5026	3323	9367	6924	11593	3980
ENSMUST00000179675	snRNA	33506	774	491	1216	12697	872	3294	1986	1576
ENSMUST00000082922	snRNA	41650	19871	13912	38958	5316	67811	51318	77634	27750
ENSMUST00000083317	snRNA	73856	45145	14024	21388	12727	49558	115052	56896	21835
ENSMUST00000101806	snRNA	76039	69378	24139	20977	33381	36813	25942	24022	7367
ENSMUST00000082768	snRNA	94784	12895	34195	9565	8371	15120	15185	17397	52973
ENSMUST00000178786	snRNA	118177	76028	31096	55979	34169	101178	69605	82915	29013
ENSMUST00000083242	snRNA	122467	75075	131620	52567	53392	97964	80225	99290	99383
ENSMUST00000082838	snRNA	218161	143173	44641	58871	36214	133219	104334	130750	43083
ENSMUST00000179876	snRNA	1339790	988596	378806	528897	350256	1070567	830292	1224432	412150
ENSMUST00000104135	snRNA	8	18	31	40	27	16	23	17	21
ENSMUST00000102024	snRNA	12	50	15	12	7	22	204	843	17
ENSMUST00000083360	snRNA	125	26	118	5	45	205	22	103	13
ENSMUST00000178073	snRNA	11	16	4	7	9	19	46	64	2
ENSMUST00000083688	snRNA	30	15	0	0	1	40	22	29	0
ENSMUST00000083724	snRNA	6	29	0	0	0	10	19	18	3
ENSMUST00000083911	snRNA	12	7	1	2	2	7	23	7	1
ENSMUST00000083048	snRNA	25	11	3	2	0	10	7	10	1
ENSMUST00000083336	snRNA	0	0	0	11	0	0	0	0	0
ENSMUST00000083894	snRNA	0	0	0	24	0	0	0	0	0
ENSMUST00000178850	snRNA	1	0	6	11	6	1	0	1	3
ENSMUST00000179791	snRNA	2	0	26	0	0	0	0	0	0
ENSMUST00000180294	snRNA	7	0	0	21	0	0	0	1	0
ENSMUST00000083084	snRNA	10	4	1	0	2	6	36	9	3
chr13	tRNA102-AlaAGC	6	15	14	8	13	7	3	12	9
chr9	tRNA1035-LysCTT	1	9	1	6	6	11	3	10	8
chr13	tRNA110-GlyGCC	2	4	6	0	10	7	11	1	5
chr1	tRNA1400-GlyGCC	5	5	11	5	9	22	6	12	6
chr2	tRNA1747-GlyGCC	1	2	2	10	2	17	3	10	1
chr11	tRNA1818-ArgTCT	27	65	27	27	26	21	6	23	6
chr3	tRNA303-GluCTC	32	36	12	116	275	199	143	43	37
chr11	tRNA396-ProCGG	9	14	12	9	12	10	2	3	3
chr8	tRNA562-GlyGCC	30	43	26	34	31	50	11	34	10
chr13	tRNA65-LeuCAA	38	35	8	15	15	6	22	2	15
chr5	tRNA703-AlaTGC	4	13	7	6	7	4	5	0	3
chr1	tRNA709-GluCTC	21	25	21	36	75	64	31	79	30
chr13	tRNA70-AlaCGC	53	74	70	31	63	47	13	15	20
chr17	tRNA719-GluCTC	10	13	13	159	335	247	155	130	20
chr3	tRNA754-GluTTC	31	37	36	24	35	42	11	14	112
chr12	tRNA796-LysCTT	2	1	5	4	0	1	9	31	3
chr3	tRNA878-GlyGCC	2	2	1	4	13	3	1	8	1
chr8	tRNA892-GlyGCC	2	4	0	9	1	6	1	16	1
chr10	tRNA90-GluCTC	10	10	39	54	123	67	40	101	103
chr13	tRNA95-ValAAC	11	12	24	33	36	27	12	12	16
chr9	tRNA961-GluTTC	1	3	4	5	9	21	3	33	16
chr13	tRNA966-ValCAC	1	3	8	15	19	8	5	5	11
chr13	tRNA97-ValCAC	5	7	6	8	13	3	6	2	3

## Sheet: misc RNA
ID	Name	T0	T0	T0	T7	T7	T7	T14	T14	T14
ENSMUST00000083767	misc_RNA	86	126	67	57	28	37	88	81	51
ENSMUST00000083011	misc_RNA	332	555	283	453	361	533	411	840	374
	Total	418	681	350	510	389	570	499	921	425
		T0	1449
		T7	1469
		T14	1845

## Sheet: miRNA
ID	Name	T0	T0	T0	T7	T7	T7	T14	T14	T14
MIMAT0004620	mmu-let-7a-1-3p	3	17	120	8	38	15	106	26	29
MIMAT0000521	mmu-let-7a-5p+1	2465	325	3282	324	574	178	3305	163	4955
MIMAT0004621	mmu-let-7b-3p	10	15	25	42	27	10	10	13	17
MIMAT0000522	mmu-let-7b-5p	1460	1414	2780	3884	3692	1790	2500	1867	4077
MIMAT0005439	mmu-let-7c-2-3p	34	85	22	193	146	45	30	23	115
MIMAT0000523	mmu-let-7c-5p+1	4249	677	6011	6409	6917	957	1288	825	9337
MIMAT0000384	mmu-let-7d-3p	60	89	146	171	192	69	78	47	112
MIMAT0000383	mmu-let-7d-5p	833	902	1520	1707	1648	652	1696	873	2017
MIMAT0017016	mmu-let-7e-3p	7	5	8	11	12	2	11	6	15
MIMAT0000524	mmu-let-7e-5p	646	534	1098	628	819	279	85	55	673
MIMAT0004623	mmu-let-7f-1-3p	4	7	11	19	16	8	8	7	13
MIMAT0000525	mmu-let-7f-5p+1	10828	1032	2253	12041	3432	7592	3298	8759	16380
MIMAT0000121	mmu-let-7g-5p	4247	2445	5070	6630	7635	3574	7556	4358	9380
MIMAT0004520	mmu-let-7i-3p	6	17	18	38	29	22	19	20	26
MIMAT0000122	mmu-let-7i-5p	18573	9287	20388	23075	25086	14591	20608	15268	27846
MIMAT0025123	mmu-let-7j	16	2	14	11	24	6	11	3	14
MIMAT0000655	mmu-miR-100-5p	2684	1426	2558	4369	7559	2886	1910	1458	8207
MIMAT0000133	mmu-miR-101a-3p	142	125	165	691	917	667	1521	1634	1911
MIMAT0000616	mmu-miR-101b-3p	893	715	1114	1177	1704	1176	1502	1399	1718
MIMAT0000546	mmu-miR-103-3p+1	289	277	347	447	663	241	301	593	384
MIMAT0004582	mmu-miR-106b-3p	430	210	363	431	485	378	332	273	349
MIMAT0000386	mmu-miR-106b-5p	34	104	136	116	118	41	16	22	190
MIMAT0000647	mmu-miR-107-3p	33	65	73	64	97	28	156	56	78
MIMAT0004659	mmu-miR-10a-3p	6	12	19	21	20	6	16	9	14
MIMAT0000648	mmu-miR-10a-5p	4049	2195	5021	4752	8577	2764	778	614	6789
MIMAT0000208	mmu-miR-10b-5p	176	93	214	390	618	258	64	57	697
MIMAT0005859	mmu-miR-1198-5p	30	35	20	67	31	14	17	16	62
MIMAT0000246	mmu-miR-122-5p	20	17	41	0	5	0	0	3	1
MIMAT0004528	mmu-miR-125a-3p	14	21	28	19	22	11	6	7	9
MIMAT0000135	mmu-miR-125a-5p	641	616	1075	1702	1702	526	1127	665	1324
MIMAT0004669	mmu-miR-125b-1-3p	125	183	302	250	382	174	122	121	170
MIMAT0004529	mmu-miR-125b-2-3p	5	0	4	14	12	9	7	12	16
MIMAT0000136	mmu-miR-125b-5p+1	696	1313	714	3584	1580	645	726	1168	799
MIMAT0000138	mmu-miR-126a-3p	7	8	15	40	23	24	14	6	17
MIMAT0000140	mmu-miR-128-3p+1	44	136	252	160	210	88	34	32	77
MIMAT0000209	mmu-miR-129-5p+1	3	3	18	3	14	2	4	7	4
MIMAT0000141	mmu-miR-130a-3p	10	52	74	65	62	55	48	92	58
MIMAT0000144	mmu-miR-132-3p	6	4	11	11	10	8	4	8	18
MIMAT0016984	mmu-miR-132-5p	8	1	10	15	19	2	13	6	10
MIMAT0000152	mmu-miR-140-3p	10888	5757	9134	9769	13870	8072	22939	21531	28131
MIMAT0000151	mmu-miR-140-5p	485	1068	1238	1759	1741	734	3994	1741	3842
MIMAT0000247	mmu-miR-143-3p	9966	5658	11541	10567	12717	8438	13500	11145	17425
MIMAT0017006	mmu-miR-143-5p	6	28	43	37	22	13	26	15	33
MIMAT0004534	mmu-miR-145a-3p	39	56	89	140	119	49	156	73	223
MIMAT0000157	mmu-miR-145a-5p	222	125	228	149	152	92	234	111	287
MIMAT0000158	mmu-miR-146a-5p	19	26	57	25	42	14	5	2	37
MIMAT0003475	mmu-miR-146b-5p	37	59	12	426	115	112	24	116	221
MIMAT0000516	mmu-miR-148a-3p	9702	5308	12716	21467	27322	18760	38409	30411	51532
MIMAT0004617	mmu-miR-148a-5p	44	36	57	80	96	49	48	37	192
MIMAT0000580	mmu-miR-148b-3p	343	204	468	435	618	365	453	499	835
MIMAT0017036	mmu-miR-148b-5p	1	11	6	9	13	4	14	7	13
MIMAT0000159	mmu-miR-149-5p	116	155	240	387	329	94	259	150	352
MIMAT0000161	mmu-miR-151-3p	775	514	961	1287	1660	1084	619	683	877
MIMAT0004536	mmu-miR-151-5p	20	137	207	117	183	191	62	267	116
MIMAT0000162	mmu-miR-152-3p	760	490	973	1680	2137	1160	2451	2111	3440
MIMAT0016991	mmu-miR-152-5p	19	18	36	52	78	40	38	44	46
MIMAT0000165	mmu-miR-155-5p	12	14	19	11	12	8	6	11	6
MIMAT0000526	mmu-miR-15a-5p	3	5	6	21	15	9	14	23	25
MIMAT0004521	mmu-miR-15b-3p	35	33	43	44	39	42	46	39	74
MIMAT0000124	mmu-miR-15b-5p	39	36	67	85	87	38	62	45	96
MIMAT0004625	mmu-miR-16-1-3p	29	19	37	36	47	39	25	19	23
MIMAT0000527	mmu-miR-16-5p+1	4	104	125	101	342	134	179	313	465
MIMAT0000650	mmu-miR-17-3p	7	11	12	15	16	6	12	6	13
MIMAT0000649	mmu-miR-17-5p	103	193	223	173	215	118	163	94	173
MIMAT0000660	mmu-miR-181a-1-3p	26	18	31	63	59	41	101	83	125
MIMAT0005443	mmu-miR-181a-2-3p	9	5	14	16	20	9	8	8	15
MIMAT0000210	mmu-miR-181a-5p+1	170	133	563	765	508	394	1811	1255	1789
MIMAT0017067	mmu-miR-181b-1-3p	2	2	3	3	10	3	17	15	15
MIMAT0000673	mmu-miR-181b-5p+1	69	73	152	246	261	209	665	283	465
MIMAT0017068	mmu-miR-181c-3p	1	2	0	11	10	6	9	9	29
MIMAT0004324	mmu-miR-181d-5p	11	8	10	20	21	11	23	52	56
MIMAT0000211	mmu-miR-182-5p	1420	771	1656	1156	1737	861	1560	1429	2195
MIMAT0000212	mmu-miR-183-5p	628	395	831	576	776	374	629	480	839
MIMAT0009456	mmu-miR-1839-5p	165	101	122	330	384	242	355	303	489
MIMAT0014805	mmu-miR-1843a-5p	10	2	16	32	37	22	40	28	66
MIMAT0019346	mmu-miR-1843b-3p	4	9	7	8	17	7	0	1	5
MIMAT0019345	mmu-miR-1843b-5p	5	11	8	24	30	16	42	42	63
MIMAT0000214	mmu-miR-185-5p	290	304	365	411	538	246	445	258	564
MIMAT0000215	mmu-miR-186-5p	58	105	180	193	260	127	215	140	298
MIMAT0000217	mmu-miR-188-5p	2	7	8	11	10	4	5	11	6
MIMAT0004626	mmu-miR-18a-3p	5	9	9	12	8	4	0	1	3
MIMAT0000528	mmu-miR-18a-5p	3	10	20	19	12	6	1	2	2
MIMAT0000220	mmu-miR-190a-5p	6	16	15	12	11	6	7	8	14
MIMAT0000221	mmu-miR-191-5p	323	327	411	548	604	266	822	414	850
MIMAT0000517	mmu-miR-192-5p	78	66	113	166	200	126	234	149	232
MIMAT0000223	mmu-miR-193a-3p	0	5	9	14	7	11	2	11	1
MIMAT0004859	mmu-miR-193b-3p	80	70	112	190	188	110	95	95	130
MIMAT0000224	mmu-miR-194-5p+1	1	0	3	15	9	1	3	1	44
MIMAT0009416	mmu-miR-1949	6	8	3	7	12	6	15	11	21
MIMAT0017000	mmu-miR-195a-3p	112	90	153	319	422	284	93	91	134
MIMAT0000225	mmu-miR-195a-5p	59	160	153	283	339	169	445	258	489
MIMAT0009437	mmu-miR-1964-3p	7	12	20	9	10	5	2	7	2
MIMAT0017013	mmu-miR-196a-1-3p	81	75	107	119	146	75	79	40	67
MIMAT0000518	mmu-miR-196a-5p+1	17	39	21	113	122	24	89	27	85
MIMAT0001081	mmu-miR-196b-5p	3	5	8	16	12	4	20	16	27
MIMAT0009458	mmu-miR-1981-5p	15	22	23	23	34	21	15	22	23
MIMAT0009455	mmu-miR-1983	4	10	15	6	8	3	5	1	8
MIMAT0000230	mmu-miR-199a-3p+1	1095	591	1155	5983	1244	3028	7848	4870	1597
MIMAT0000229	mmu-miR-199a-5p+1	300	647	504	1673	465	1192	1795	243	3417
MIMAT0004667	mmu-miR-199b-3p	1199	1646	1264	2492	8185	952	3299	1045	2538
MIMAT0000672	mmu-miR-199b-5p	26	27	42	531	679	390	1065	701	1308
MIMAT0000651	mmu-miR-19a-3p	7	23	31	43	43	13	28	27	49
MIMAT0000513	mmu-miR-19b-3p+1	3	56	71	76	46	33	138	54	140
MIMAT0000123	mmu-miR-1a-3p+1	3	0	1	1	6	26	13	24	30
MIMAT0000236	mmu-miR-203-3p	2	3	3	8	11	7	9	10	18
MIMAT0000239	mmu-miR-206-3p	86	102	181	45	41	35	17	13	30
MIMAT0000529	mmu-miR-20a-5p	421	781	992	800	986	387	478	320	671
MIMAT0000658	mmu-miR-210-3p	33	21	36	681	703	406	1399	1085	1657
MIMAT0017052	mmu-miR-210-5p	2	1	0	12	1	4	27	13	20
MIMAT0000661	mmu-miR-214-3p	599	502	749	907	979	533	873	537	1130
MIMAT0004664	mmu-miR-214-5p	57	169	224	292	226	97	160	60	164
MIMAT0000663	mmu-miR-218-5p+1	2	2	7	11	32	2	6	4	17
MIMAT0004628	mmu-miR-21a-3p	3	13	8	7	7	7	5	5	4
MIMAT0000530	mmu-miR-21a-5p	76231	52791	104763	39594	46665	25704	24145	16501	30906
MIMAT0000669	mmu-miR-221-3p	335	521	797	485	408	153	519	246	712
MIMAT0017060	mmu-miR-221-5p	82	45	77	31	40	36	41	33	43
MIMAT0000670	mmu-miR-222-3p	327	367	677	294	299	173	198	171	303
MIMAT0000531	mmu-miR-22-3p	1770	4756	7002	6077	3907	2163	3109	2231	3325
MIMAT0000671	mmu-miR-224-5p	86	86	204	163	163	73	96	104	188
MIMAT0004629	mmu-miR-22-5p	14	19	36	48	22	5	26	21	42
MIMAT0000532	mmu-miR-23a-3p	434	394	526	636	713	339	913	623	1026
MIMAT0000125	mmu-miR-23b-3p	493	435	678	1023	1012	507	993	704	1478
MIMAT0016980	mmu-miR-23b-5p	4	5	11	5	10	2	11	3	9
MIMAT0000218	mmu-miR-24-1-5p	0	6	8	19	21	6	20	9	25
MIMAT0005440	mmu-miR-24-2-5p	115	279	326	391	320	145	314	123	331
MIMAT0000219	mmu-miR-24-3p+1	880	2072	1700	3919	2145	195	1970	959	2546
MIMAT0000652	mmu-miR-25-3p	1485	951	1841	1636	2404	1488	1840	1654	2192
MIMAT0017049	mmu-miR-25-5p	19	13	47	19	24	9	10	7	21
MIMAT0000533	mmu-miR-26a-5p+1	1034	1081	524	1742	4246	1558	4344	849	1847
MIMAT0000534	mmu-miR-26b-5p	131	224	362	658	606	303	572	439	856
MIMAT0000537	mmu-miR-27a-3p	557	1355	1964	3635	3379	993	2462	1096	4046
MIMAT0004633	mmu-miR-27a-5p	128	109	133	120	184	113	122	101	107
MIMAT0000126	mmu-miR-27b-3p	5054	4878	9283	13903	18544	7911	17715	11388	24741
MIMAT0004522	mmu-miR-27b-5p	21	8	10	22	32	15	21	14	26
MIMAT0004661	mmu-miR-28a-3p	105	61	123	66	124	93	71	81	86
MIMAT0000653	mmu-miR-28a-5p	35	94	101	101	79	55	82	69	107
MIMAT0004576	mmu-miR-296-3p	66	103	116	123	168	66	98	94	153
MIMAT0000374	mmu-miR-296-5p	18	27	38	62	48	34	63	38	109
MIMAT0004827	mmu-miR-297b-3p	0	0	1	8	1	3	0	0	29
MIMAT0000376	mmu-miR-298-5p	68	59	100	85	70	39	104	64	145
MIMAT0000535	mmu-miR-29a-3p	426	990	1490	801	740	247	103	82	946
MIMAT0000127	mmu-miR-29b-3p+1	18	247	37	63	11	22	9	31	20
MIMAT0000379	mmu-miR-301a-3p	3	6	12	5	4	7	8	6	2
MIMAT0014843	mmu-miR-3068-3p	8	5	8	8	18	6	19	11	17
MIMAT0014842	mmu-miR-3068-5p	4	6	4	8	15	6	16	22	36
MIMAT0014871	mmu-miR-3081-3p	12	21	41	50	68	26	31	21	40
MIMAT0000129	mmu-miR-30a-3p	20	16	32	25	35	18	28	34	37
MIMAT0000128	mmu-miR-30a-5p	1268	834	1554	852	1208	706	1056	839	1496
MIMAT0005438	mmu-miR-30c-2-3p	23	8	18	8	12	4	7	2	7
MIMAT0000514	mmu-miR-30c-5p+1	145	146	253	421	262	104	118	203	535
MIMAT0000249	mmu-miR-30e-3p	28	11	31	43	66	33	50	31	51
MIMAT0000248	mmu-miR-30e-5p	491	916	1628	1652	1589	758	1181	735	1799
MIMAT0014943	mmu-miR-3107-5p	24	72	125	74	148	67	98	30	113
MIMAT0004634	mmu-miR-31-3p	17	21	21	45	43	34	33	30	53
MIMAT0000538	mmu-miR-31-5p	576	1746	1628	2441	2489	1196	2214	1491	2649
MIMAT0000666	mmu-miR-320-3p	176	133	204	308	356	155	270	172	334
MIMAT0000549	mmu-miR-322-3p	110	74	111	517	726	363	541	396	692
MIMAT0000548	mmu-miR-322-5p	11	14	21	170	157	119	74	75	95
MIMAT0000556	mmu-miR-324-3p	3	4	9	22	17	7	16	9	18
MIMAT0000654	mmu-miR-32-5p	17	95	81	136	116	51	85	30	94
MIMAT0000565	mmu-miR-328-3p	137	180	317	455	426	232	313	255	490
MIMAT0000571	mmu-miR-331-3p	3	7	6	9	12	7	5	2	13
MIMAT0004704	mmu-miR-335-3p	18	18	31	79	107	52	52	52	97
MIMAT0000766	mmu-miR-335-5p	4	7	12	29	54	27	64	47	91
MIMAT0000667	mmu-miR-33-5p	1	3	3	13	13	8	7	6	8
MIMAT0004649	mmu-miR-339-3p	4	3	8	12	6	8	7	6	9
MIMAT0000584	mmu-miR-339-5p	12	31	48	74	41	18	29	28	62
MIMAT0000586	mmu-miR-340-3p	3	7	9	17	15	6	6	6	16
MIMAT0004651	mmu-miR-340-5p	20	46	65	92	125	63	119	72	238
MIMAT0000590	mmu-miR-342-3p	6	1	7	18	11	4	5	1	15
MIMAT0000593	mmu-miR-344-3p+1	9	1	2	20	14	10	4	0	0
MIMAT0014926	mmu-miR-344b-3p	11	7	13	14	22	19	9	9	16
MIMAT0004656	mmu-miR-345-3p	5	7	9	14	8	6	8	4	13
MIMAT0000542	mmu-miR-34a-5p	5	12	16	16	12	13	10	6	13
MIMAT0004581	mmu-miR-34b-3p	21	26	33	50	41	15	73	33	59
MIMAT0000382	mmu-miR-34b-5p	1	11	27	40	27	11	26	18	36
MIMAT0004580	mmu-miR-34c-3p	7	9	11	14	24	8	23	9	24
MIMAT0000381	mmu-miR-34c-5p	1184	763	1386	1818	2344	1446	2210	1906	2527
MIMAT0000605	mmu-miR-350-3p	16	20	31	63	56	24	68	46	75
MIMAT0000609	mmu-miR-351-5p	112	53	109	861	933	365	468	387	772
MIMAT0031410	mmu-miR-3535	17	11	24	35	41	29	26	24	28
MIMAT0017075	mmu-miR-361-3p	92	70	176	181	222	116	130	87	210
MIMAT0000704	mmu-miR-361-5p	8	7	13	23	18	10	10	14	38
MIMAT0004684	mmu-miR-362-3p	23	39	47	93	98	54	106	76	199
MIMAT0000706	mmu-miR-362-5p	70	95	139	110	109	41	112	68	152
MIMAT0017077	mmu-miR-365-1-5p	16	11	14	22	19	11	9	6	10
MIMAT0000711	mmu-miR-365-3p+1	12	63	50	59	13	77	91	53	71
MIMAT0003727	mmu-miR-374b-5p	78	83	164	98	136	63	129	113	179
MIMAT0003151	mmu-miR-378a-3p	66	87	119	283	434	256	282	242	328
MIMAT0019348	mmu-miR-378b	2	1	6	5	0	3	2	9	11
MIMAT0000746	mmu-miR-381-3p	0	0	1	6	12	5	2	2	0
MIMAT0004869	mmu-miR-421-3p	7	14	21	19	16	11	11	6	14
MIMAT0003454	mmu-miR-423-3p	578	438	850	753	883	272	142	74	907
MIMAT0004825	mmu-miR-423-5p	142	85	207	189	265	82	32	13	244
MIMAT0001342	mmu-miR-425-3p	5	6	15	12	10	4	21	8	10
MIMAT0004750	mmu-miR-425-5p	66	96	137	136	119	49	103	46	99
MIMAT0001546	mmu-miR-450a-5p+1	4	12	15	282	72	87	106	49	291
MIMAT0003512	mmu-miR-450b-3p	0	1	6	31	43	12	21	10	36
MIMAT0003511	mmu-miR-450b-5p	1	0	10	52	51	20	21	19	33
MIMAT0001637	mmu-miR-452-5p	20	15	17	15	26	11	24	11	30
MIMAT0003742	mmu-miR-455-3p	9	6	25	29	32	19	173	130	340
MIMAT0003485	mmu-miR-455-5p	44	38	119	151	149	49	38	53	1062
MIMAT0002108	mmu-miR-467a-3p+9	0	0	0	4	2	0	20	15	0
MIMAT0003409	mmu-miR-467a-5p+9	0	0	0	81	4	0	1	9	0
MIMAT0004885	mmu-miR-467c-5p	7	17	28	65	53	18	43	30	70
MIMAT0004886	mmu-miR-467d-5p	2	1	7	13	13	3	15	5	11
MIMAT0005293	mmu-miR-467e-5p	9	15	25	70	43	17	71	45	87
MIMAT0003127	mmu-miR-484	191	323	496	396	357	137	158	111	280
MIMAT0017206	mmu-miR-486-3p	0	4	5	11	9	5	2	2	5
MIMAT0003130	mmu-miR-486-5p	88	26	77	152	131	72	11	81	38
MIMAT0003453	mmu-miR-497-5p	9	11	15	37	26	15	25	26	42
MIMAT0003507	mmu-miR-500-3p	6	6	7	14	9	8	15	12	19
MIMAT0003509	mmu-miR-501-3p	136	70	126	132	124	60	87	60	123
MIMAT0004790	mmu-miR-503-3p	2	2	5	35	48	21	26	24	36
MIMAT0003188	mmu-miR-503-5p	21	16	24	197	210	98	100	126	202
MIMAT0020606	mmu-miR-5099	426	448	805	432	756	254	42	36	551
MIMAT0004781	mmu-miR-532-3p	38	19	31	16	27	12	25	18	25
MIMAT0002889	mmu-miR-532-5p	1683	1058	2108	2018	2531	1679	1653	1622	1925
MIMAT0003172	mmu-miR-542-3p	22	31	41	99	222	120	181	210	285
MIMAT0004894	mmu-miR-574-3p	46	46	64	75	67	52	120	62	131
MIMAT0005292	mmu-miR-582-3p	38	16	37	52	74	41	142	110	97
MIMAT0005291	mmu-miR-582-5p	0	2	2	4	7	2	16	6	17
MIMAT0004942	mmu-miR-598-3p	6	5	4	17	21	14	12	19	30
MIMAT0003783	mmu-miR-615-3p	30	85	166	135	135	40	15	19	40
MIMAT0003711	mmu-miR-652-3p	59	50	97	186	160	76	139	89	184
MIMAT0012774	mmu-miR-664-3p	5	3	11	8	11	7	16	9	39
MIMAT0003476	mmu-miR-669b-5p	0	0	5	5	0	1	0	5	17
MIMAT0003479	mmu-miR-669c-5p	41	36	98	195	129	85	90	149	256
MIMAT0009418	mmu-miR-669l-5p	8	0	9	12	4	4	10	6	14
MIMAT0009421	mmu-miR-669o-5p	5	5	8	9	3	11	13	4	15
MIMAT0004821	mmu-miR-671-3p	47	30	57	42	52	22	13	22	38
MIMAT0003731	mmu-miR-671-5p	25	81	81	82	92	37	64	37	96
MIMAT0003741	mmu-miR-674-3p	57	78	90	166	178	79	117	95	92
MIMAT0003740	mmu-miR-674-5p	8	8	15	18	19	12	9	9	21
MIMAT0003490	mmu-miR-700-3p	4	2	13	11	18	6	20	13	12
MIMAT0017256	mmu-miR-700-5p	3	7	3	7	10	3	7	3	11
MIMAT0003498	mmu-miR-708-3p	35	22	48	320	331	283	415	263	342
MIMAT0004828	mmu-miR-708-5p	11	39	42	249	201	104	302	176	364
MIMAT0004187	mmu-miR-744-5p	55	57	84	87	120	45	84	65	107
MIMAT0000677	mmu-miR-7a-5p+1	1424	422	1585	343	1756	1411	1421	130	639
MIMAT0000678	mmu-miR-7b-5p	6	12	8	3	6	4	4	7	0
MIMAT0004935	mmu-miR-872-3p	15	19	40	47	34	12	26	18	43
MIMAT0004934	mmu-miR-872-5p	99	145	212	267	357	171	311	209	389
MIMAT0000539	mmu-miR-92a-3p+1	1840	1173	2812	1557	1694	811	466	538	1023
MIMAT0004899	mmu-miR-92b-3p	15	5	27	17	26	10	8	6	23
MIMAT0000540	mmu-miR-93-5p	311	355	480	548	499	294	505	368	584
MIMAT0000142	mmu-miR-9-5p+2	7	3	0	5	2	0	11	8	14
MIMAT0000541	mmu-miR-96-5p	68	302	380	490	368	152	359	163	493
MIMAT0000545	mmu-miR-98-5p	120	113	207	231	183	97	202	145	283
MIMAT0000131	mmu-miR-99a-5p	135	156	222	842	1058	316	528	239	2075
MIMAT0004525	mmu-miR-99b-3p	150	89	156	77	145	58	13	22	73
MIMAT0000132	mmu-miR-99b-5p	2244	1199	1992	1459	2234	1033	541	470	1671
	Total	200236	137089	260236	241893	272912	147808	237464	176420	334557
		T0	597561
		T7	662613
		T14	748441

## Sheet: mt_tRNA
ID	Name	T0	T0	T0	T7	T7	T7	T14	T14	T14
ENSMUST00000082393	Mt_tRNA	14	38	34	18	22	12	34	37	43
ENSMUST00000082416	Mt_tRNA	59	146	305	445	489	234	294	297	522
ENSMUST00000082395	Mt_tRNA	80	117	234	123	160	193	361	537	460
ENSMUST00000082389	Mt_tRNA	186	491	598	455	483	313	274	328	304
ENSMUST00000082415	Mt_tRNA	368	775	648	548	419	534	85	90	276
ENSMUST00000082420	Mt_tRNA	14	21	146	29	47	83	19	10	91
ENSMUST00000082399	Mt_tRNA	6	5	13	14	12	22	2	19	8
ENSMUST00000082401	Mt_tRNA	33	17	22	7	7	11	2	8	5
ENSMUST00000082400	Mt_tRNA	7	9	14	6	5	7	10	8	8
	Total	767	1619	2014	1645	1644	1409	1081	1334	1717
		T0	4400
		T7	4698
		T14	4132

## Sheet: rRNA
ID	Name	T0	T0	T0	T7	T7	T7	T14	T14	T14
ENSMUST00000177555	rRNA	21	47	66	113	481	49	61	15	365
ENSMUST00000179704	rRNA	28	69	73	138	103	15	57	11	61
ENSMUST00000178069	rRNA	30	31	61	98	2180	17	50	14	77
ENSMUST00000178975	rRNA	34	78	129	170	109	38	160	11	58
ENSMUST00000177575	rRNA	34	61	70	1062	2041	18	188	17	47
ENSMUST00000178066	rRNA	35	616	684	296	172	230	53	51	213
ENSMUST00000179107	rRNA	36	36	85	195	92	17	43	159	161
ENSMUST00000179995	rRNA	37	76	49	76	77	239	32	12	54
ENSMUST00000178983	rRNA	39	61	191	140	114	13	44	12	49
ENSMUST00000177995	rRNA	39	40	50	3069	182	24	117	11	1335
ENSMUST00000179143	rRNA	41	50	56	1122	72	33	66	13	48
ENSMUST00000178804	rRNA	44	56	58	124	73	132	72	18	214
ENSMUST00000179432	rRNA	45	47	53	126	85	63	38	15	49
ENSMUST00000178520	rRNA	46	54	59	97	113	20	78	15	1101
ENSMUST00000177889	rRNA	51	37	1228	115	58	26	61	22	51
ENSMUST00000179431	rRNA	51	588	64	126	94	21	613	31	52
ENSMUST00000178203	rRNA	53	50	366	151	891	32	42	180	64
ENSMUST00000178499	rRNA	54	42	144	294	84	23	100	24	47
ENSMUST00000177589	rRNA	54	51	58	1323	145	20	62	28	1854
ENSMUST00000179081	rRNA	56	125	59	134	333	64	452	55	70
ENSMUST00000180096	rRNA	56	49	51	228	63	57	35	22	61
ENSMUST00000178027	rRNA	122	514	71	354	62	29	519	18	386
ENSMUST00000101968	rRNA	143	113	97	120	75	83	223	42	87
ENSMUST00000179195	rRNA	266	291	308	465	329	174	398	147	279
ENSMUST00000179275	rRNA	287	40	70	4344	87	73	683	58	407
ENSMUST00000178755	rRNA	296	343	59	118	81	43	70	11	83
ENSMUST00000179843	rRNA	353	381	2136	85	2876	36	121	173	52
ENSMUST00000179019	rRNA	362	358	340	638	468	222	479	139	311
ENSMUST00000179476	rRNA	464	129	67	189	202	31	57	23	49
ENSMUST00000178106	rRNA	484	30	46	208	73	28	874	14	46
ENSMUST00000179080	rRNA	1754	1910	2392	5301	3440	1141	2863	715	2445
ENSMUST00000083988	rRNA	79221	51527	45466	58458	56702	55359	67813	26326	27449
ENSMUST00000178859	rRNA	21	109	52	120	157	22	117	4	106
ENSMUST00000179542	rRNA	21	64	1481	3041	673	227	77	8	59
ENSMUST00000104719	rRNA	22	45	20	30	26	26	71	9	29
ENSMUST00000179500	rRNA	159	53	55	117	205	345	234	6	63
ENSMUST00000178820	rRNA	32	40	92	95	87	25	54	10	61
ENSMUST00000180334	rRNA	45	46	121	198	78	34	73	10	64
ENSMUST00000179060	rRNA	18	7	1	26	11	12	11	2	11
ENSMUST00000157970	rRNA	24	19	12	20	10	20	33	7	6
ENSMUST00000178128	rRNA	16	7	3	9	12	3	22	6	3
ENSMUST00000179887	rRNA	4	16	2	4	24	4	6	1	8
ENSMUST00000179377	rRNA	8	17	4	4	9	7	16	4	7
ENSMUST00000093668	rRNA	11	8	9	9	6	2	11	4	8
ENSMUST00000083959	rRNA	10	6	7	8	5	11	18	4	7
ENSMUST00000178208	rRNA	6	3	4	7	3	5	12	4	5
ENSMUST00000178677	rRNA	8	6	9	7	1	10	11	1	5
ENSMUST00000180000	rRNA	10	7	1	7	2	4	15	1	2
	Total	85051	58353	56579	83179	73266	59127	77305	28483	38069
		T0	199983
		T7	215572
		T14	143857

## Sheet: snoRNA
ID	Name	T0	T0	T0	T7	T7	T7	T14	T14	T14
ENSMUST00000083883	snoRNA	11	14	15	28	20	21	43	17	42
ENSMUST00000175128	snoRNA	11	41	33	39	28	18	23	35	48
ENSMUST00000158911	snoRNA	12	16	14	47	33	26	19	15	26
ENSMUST00000083262	snoRNA	12	33	41	64	65	23	23	15	28
ENSMUST00000116811	snoRNA	13	38	28	53	38	39	56	36	50
ENSMUST00000083018	snoRNA	14	39	28	16	33	22	29	33	12
ENSMUST00000084005	snoRNA	14	28	51	19	18	12	21	44	32
ENSMUST00000157583	snoRNA	14	19	35	38	25	37	68	74	89
ENSMUST00000116853	snoRNA	15	36	35	32	28	43	24	76	16
ENSMUST00000083370	snoRNA	15	26	34	48	25	31	37	51	52
ENSMUST00000104318	snoRNA	16	54	56	72	72	37	82	60	97
ENSMUST00000177461	snoRNA	17	28	25	37	20	37	37	51	48
ENSMUST00000083060	snoRNA	17	34	52	69	35	50	42	59	41
ENSMUST00000083419	snoRNA	18	272	36	244	224	195	235	514	115
ENSMUST00000083107	snoRNA	19	32	16	15	20	13	56	41	24
ENSMUST00000082946	snoRNA	19	41	34	24	16	29	17	35	28
ENSMUST00000104066	snoRNA	19	19	22	97	75	20	48	24	62
ENSMUST00000082732	snoRNA	20	30	27	19	15	19	21	15	33
ENSMUST00000083781	snoRNA	20	37	24	20	35	16	15	31	18
ENSMUST00000157434	snoRNA	20	23	41	42	15	30	33	17	32
ENSMUST00000082797	snoRNA	21	83	75	63	54	47	16	47	25
ENSMUST00000178154	snoRNA	21	37	55	73	43	70	39	92	41
ENSMUST00000083888	snoRNA	22	29	40	33	32	51	19	26	27
ENSMUST00000082833	snoRNA	23	35	32	27	42	29	30	49	22
ENSMUST00000083160	snoRNA	23	62	99	48	45	103	28	82	31
ENSMUST00000083213	snoRNA	23	56	53	91	148	152	127	137	68
ENSMUST00000083794	snoRNA	24	49	32	48	46	45	86	121	97
ENSMUST00000104361	snoRNA	25	39	36	30	40	26	29	24	17
ENSMUST00000082550	snoRNA	25	220	206	450	494	138	89	44	96
ENSMUST00000083884	snoRNA	26	47	22	31	30	34	26	38	30
ENSMUST00000082983	snoRNA	26	124	132	128	114	125	98	160	76
ENSMUST00000083348	snoRNA	27	75	113	69	54	100	54	150	83
ENSMUST00000082629	snoRNA	31	20	19	55	48	21	51	16	45
ENSMUST00000083328	snoRNA	33	40	36	27	16	34	15	13	12
ENSMUST00000083425	snoRNA	33	97	66	64	40	48	61	132	77
ENSMUST00000082493	snoRNA	37	41	45	40	31	40	80	48	58
ENSMUST00000083171	snoRNA	38	62	198	414	364	28	79	29	355
ENSMUST00000104034	snoRNA	39	47	50	25	22	21	33	23	34
ENSMUST00000104033	snoRNA	39	111	60	160	86	85	266	147	183
ENSMUST00000178417	snoRNA	40	92	38	100	193	84	122	47	77
ENSMUST00000083353	snoRNA	42	104	86	99	62	77	158	75	122
ENSMUST00000158323	snoRNA	45	167	140	99	81	313	52	453	60
ENSMUST00000083965	snoRNA	47	117	68	75	70	60	110	103	118
ENSMUST00000104004	snoRNA	49	38	31	61	48	38	130	52	99
ENSMUST00000083791	snoRNA	50	40	65	49	31	56	45	63	95
ENSMUST00000082807	snoRNA	53	77	47	53	70	41	36	37	49
ENSMUST00000082446	snoRNA	55	118	16	34	22	24	63	66	17
ENSMUST00000177583	snoRNA	55	135	149	124	199	86	137	100	97
ENSMUST00000083844	snoRNA	56	48	40	54	33	43	74	33	75
ENSMUST00000083928	snoRNA	58	48	69	106	62	66	130	42	85
ENSMUST00000093556	snoRNA	61	187	172	130	94	124	183	335	159
ENSMUST00000157310	snoRNA	62	104	56	68	46	125	106	233	83
ENSMUST00000157726	snoRNA	64	263	281	136	188	240	72	371	88
ENSMUST00000082967	snoRNA	64	130	115	156	76	83	261	133	221
ENSMUST00000158692	snoRNA	64	129	154	317	398	243	745	647	1454
ENSMUST00000116868	snoRNA	65	278	315	145	191	244	77	280	60
ENSMUST00000158064	snoRNA	67	135	146	262	221	110	148	100	181
ENSMUST00000093658	snoRNA	68	119	350	376	238	178	276	173	474
ENSMUST00000082471	snoRNA	72	103	67	105	76	75	221	89	164
ENSMUST00000082857	snoRNA	75	131	115	264	253	64	65	60	156
ENSMUST00000082516	snoRNA	80	77	56	62	80	86	89	87	97
ENSMUST00000083856	snoRNA	82	102	125	143	179	73	77	83	282
ENSMUST00000082559	snoRNA	83	210	131	174	176	130	401	365	483
ENSMUST00000104238	snoRNA	92	79	97	77	74	93	166	100	128
ENSMUST00000083970	snoRNA	92	213	334	372	478	228	637	388	676
ENSMUST00000104526	snoRNA	98	183	64	134	244	149	360	288	168
ENSMUST00000183812	snoRNA	99	590	559	520	1003	478	411	1417	561
ENSMUST00000104516	snoRNA	101	225	74	250	181	129	415	203	253
ENSMUST00000082721	snoRNA	104	122	100	158	91	130	188	143	195
ENSMUST00000082670	snoRNA	106	103	94	191	119	150	309	175	233
ENSMUST00000158468	snoRNA	109	257	288	394	402	223	319	274	370
ENSMUST00000175504	snoRNA	111	224	245	181	238	155	63	85	65
ENSMUST00000175437	snoRNA	115	155	149	56	73	50	57	48	58
ENSMUST00000082453	snoRNA	120	1587	477	2498	1977	1446	675	2006	291
ENSMUST00000082984	snoRNA	126	298	402	286	237	312	123	301	199
ENSMUST00000093738	snoRNA	126	704	309	3179	698	199	788	208	170
ENSMUST00000082579	snoRNA	136	218	209	292	171	146	389	182	288
ENSMUST00000104437	snoRNA	143	239	318	225	276	259	174	217	176
ENSMUST00000158087	snoRNA	156	218	187	65	54	103	166	85	167
ENSMUST00000104032	snoRNA	161	465	522	255	479	212	172	285	235
ENSMUST00000175746	snoRNA	175	431	443	239	301	169	140	176	232
ENSMUST00000083339	snoRNA	186	270	246	377	475	303	172	200	207
ENSMUST00000104521	snoRNA	197	291	277	284	267	271	392	402	438
ENSMUST00000083082	snoRNA	211	317	283	265	139	168	400	241	329
ENSMUST00000116815	snoRNA	227	304	254	314	331	423	694	659	631
ENSMUST00000083155	snoRNA	243	92	253	112	101	99	143	72	145
ENSMUST00000184171	snoRNA	252	4106	335	1549	2711	255	3443	257	155
ENSMUST00000083703	snoRNA	254	216	265	505	285	260	392	185	498
ENSMUST00000103979	snoRNA	257	319	342	344	551	461	818	397	469
ENSMUST00000116702	snoRNA	259	593	738	1224	1584	296	370	270	578
ENSMUST00000083936	snoRNA	267	572	337	540	462	315	456	210	97
ENSMUST00000175548	snoRNA	271	618	511	931	1378	701	750	771	712
ENSMUST00000082466	snoRNA	295	1558	824	1451	1233	508	1283	588	218
ENSMUST00000157165	snoRNA	300	569	506	342	363	290	425	429	489
ENSMUST00000104549	snoRNA	309	512	775	727	880	371	271	205	548
ENSMUST00000116746	snoRNA	323	593	483	387	540	323	320	409	332
ENSMUST00000083015	snoRNA	333	169	306	600	431	122	309	43	330
ENSMUST00000083127	snoRNA	341	331	775	1509	1115	354	570	427	1296
ENSMUST00000104423	snoRNA	358	924	160	416	412	617	813	899	252
ENSMUST00000083742	snoRNA	418	1190	1699	1978	3271	710	771	691	1436
ENSMUST00000101824	snoRNA	489	869	967	1025	1330	734	1090	679	1095
ENSMUST00000104003	snoRNA	526	637	803	923	1190	792	1416	724	1128
ENSMUST00000083153	snoRNA	568	866	699	836	615	665	1053	1016	1109
ENSMUST00000174939	snoRNA	573	897	999	1050	1990	721	394	280	391
ENSMUST00000083050	snoRNA	621	1882	2000	2370	2220	1349	1697	1053	1416
ENSMUST00000082762	snoRNA	685	941	873	1895	2950	1618	1505	1567	1203
ENSMUST00000104339	snoRNA	725	3658	4100	3994	10210	4800	4234	5396	3942
ENSMUST00000185073	snoRNA	736	1218	2035	575	466	1050	538	389	106
ENSMUST00000082834	snoRNA	745	1558	1687	1917	2419	1761	1971	1887	2099
ENSMUST00000082606	snoRNA	852	1310	1665	1217	1532	1029	922	802	877
ENSMUST00000082456	snoRNA	884	1785	2067	1594	1889	927	1345	894	1348
ENSMUST00000157383	snoRNA	888	1111	958	1883	1783	1607	3316	1456	2673
ENSMUST00000083746	snoRNA	979	2553	2953	2376	3652	1516	2537	2531	3358
ENSMUST00000083176	snoRNA	1032	1856	2330	3828	7472	2939	1325	2254	2821
ENSMUST00000083192	snoRNA	1060	1327	1262	1710	2474	1485	2393	2536	2528
ENSMUST00000082787	snoRNA	1090	2936	3558	2925	7499	4556	5344	7747	4738
ENSMUST00000082448	snoRNA	1097	871	839	1080	692	821	971	732	1061
ENSMUST00000083032	snoRNA	1318	1124	1263	2020	1799	2142	4502	3829	3458
ENSMUST00000101993	snoRNA	1339	2668	7839	15344	12633	3768	6036	4169	17455
ENSMUST00000104375	snoRNA	1364	1514	1084	1809	1406	1287	4427	1456	3258
ENSMUST00000082937	snoRNA	1389	3500	4805	2739	4291	2658	1831	2312	1769
ENSMUST00000083226	snoRNA	1500	1498	7473	5430	12298	1084	1214	1103	5564
ENSMUST00000116723	snoRNA	1543	4056	3003	3182	3343	3909	3482	5750	2379
ENSMUST00000083895	snoRNA	1564	3141	1749	3421	3107	2044	5911	5077	5813
ENSMUST00000157627	snoRNA	1576	1872	858	1826	913	878	1994	705	932
ENSMUST00000082580	snoRNA	1675	3447	4804	5183	6615	2256	1840	756	3078
ENSMUST00000174972	snoRNA	1785	3025	4875	5873	9628	4619	4267	4930	6241
ENSMUST00000083402	snoRNA	1809	2404	2424	2047	1291	1590	3577	1797	3650
ENSMUST00000158917	snoRNA	1811	1575	1845	2750	2570	3217	6352	4622	4858
ENSMUST00000175146	snoRNA	1812	1851	2262	963	1523	924	534	593	817
ENSMUST00000083944	snoRNA	1832	3113	4226	3638	4380	3220	1965	2123	2614
ENSMUST00000083355	snoRNA	1899	3423	4533	5477	5754	3171	4573	3009	5069
ENSMUST00000104051	snoRNA	2023	2310	3358	7439	11450	2537	1381	684	3493
ENSMUST00000104269	snoRNA	2212	3666	4038	6321	12326	2381	2377	2066	4963
ENSMUST00000082863	snoRNA	2415	3674	6075	5738	10747	5425	5590	4125	5855
ENSMUST00000116965	snoRNA	2464	4010	4938	4665	7213	3628	1037	1090	1654
ENSMUST00000083706	snoRNA	2534	4621	5303	2207	1765	2265	559	939	1004
ENSMUST00000175580	snoRNA	2559	6076	9264	5747	8438	6218	3694	4411	3820
ENSMUST00000178497	snoRNA	2782	8146	4904	5955	27050	11129	14480	13170	4597
ENSMUST00000082507	snoRNA	2822	6224	7060	5139	6744	3597	6686	5063	6345
ENSMUST00000083424	snoRNA	2969	6702	4737	5813	7518	3062	3894	4227	4401
ENSMUST00000083694	snoRNA	2999	5871	5386	4244	4466	2950	2493	2248	3333
ENSMUST00000083818	snoRNA	3087	4146	5011	2798	4188	3158	3224	3705	4081
ENSMUST00000083346	snoRNA	3087	8334	9054	6995	8248	4289	3342	2430	3439
ENSMUST00000101927	snoRNA	3104	6573	5089	5582	6186	2733	3582	3464	4241
ENSMUST00000082503	snoRNA	3478	7261	7322	9262	9242	5923	9401	5565	11050
ENSMUST00000116819	snoRNA	3699	3545	6078	3684	3934	3662	4012	4065	5229
ENSMUST00000083701	snoRNA	3928	1773	3520	1345	2231	617	1258	565	1557
ENSMUST00000083801	snoRNA	4062	5778	8022	2321	2725	1468	1044	809	1415
ENSMUST00000116813	snoRNA	4172	9124	9375	17459	25603	10537	9250	6972	11171
ENSMUST00000174946	snoRNA	4280	6717	9975	5470	8501	4887	5075	5414	7185
ENSMUST00000082965	snoRNA	4316	7448	11132	7552	4491	6624	7543	10196	14483
ENSMUST00000083324	snoRNA	4731	6230	17821	31202	45322	6944	5585	4395	13775
ENSMUST00000083361	snoRNA	4988	3344	5782	3340	5879	3886	3888	5188	5777
ENSMUST00000083529	snoRNA	4998	6520	6688	7156	9301	5998	6671	8264	8792
ENSMUST00000116960	snoRNA	5149	8217	13648	8424	13743	6395	6797	7547	10050
ENSMUST00000175268	snoRNA	5294	9935	16375	16761	32653	11688	4641	3924	7600
ENSMUST00000157194	snoRNA	5672	2319	3165	3106	3664	5679	4582	3874	3483
ENSMUST00000083444	snoRNA	6005	10842	15493	7546	13680	6288	8530	10019	14121
ENSMUST00000082844	snoRNA	6616	5802	9976	6417	12159	5978	4009	3761	7335
ENSMUST00000116836	snoRNA	6719	10486	12662	7176	10951	4466	6385	5136	8199
ENSMUST00000104416	snoRNA	7432	7817	10385	5612	6031	4570	3208	2568	4522
ENSMUST00000083292	snoRNA	7905	9558	15356	15009	8861	9227	9717	4529	12762
ENSMUST00000117033	snoRNA	8093	8850	4791	13613	8851	6297	9330	2542	7045
ENSMUST00000082882	snoRNA	8451	12412	10878	7701	10525	7724	6631	6670	7059
ENSMUST00000122718	snoRNA	9308	11805	14045	11547	16523	8814	12393	8255	9718
ENSMUST00000083848	snoRNA	9491	18467	41499	52719	91736	33490	10895	7606	23384
ENSMUST00000082791	snoRNA	10916	9433	15345	8091	13683	10843	9627	14611	14933
ENSMUST00000082910	snoRNA	11286	9707	16315	14271	19733	10118	10846	8904	16295
ENSMUST00000104546	snoRNA	11531	24871	15137	24814	29458	12455	16037	12177	16128
ENSMUST00000082566	snoRNA	11645	11280	16916	9309	16252	8517	10100	8101	11247
ENSMUST00000083338	snoRNA	12067	12767	15245	16989	28574	15889	16820	16982	18834
ENSMUST00000083285	snoRNA	13354	17363	19809	22055	31517	19689	16551	15804	20677
ENSMUST00000082846	snoRNA	13474	9276	14892	9882	14426	12514	10819	11933	12435
ENSMUST00000103997	snoRNA	13788	9152	16069	5680	10392	8555	4113	5801	4815
ENSMUST00000083371	snoRNA	15715	14562	22905	20401	28490	24680	25071	33131	26652
ENSMUST00000082608	snoRNA	16100	22666	37576	27404	54275	29027	33478	36452	36364
ENSMUST00000083294	snoRNA	16564	15816	70798	53391	120459	20344	11399	15075	38248
ENSMUST00000082895	snoRNA	17348	11180	20225	18693	25611	11725	4095	2440	7952
ENSMUST00000158304	snoRNA	18030	24295	40154	22063	42391	20352	17910	21734	23450
ENSMUST00000083034	snoRNA	21639	31933	36271	48935	57993	33766	35273	22902	35925
ENSMUST00000082519	snoRNA	27410	24180	16404	42399	53094	23603	17700	13535	21309
ENSMUST00000104252	snoRNA	29892	35142	63588	31014	61520	34314	42578	40425	57800
ENSMUST00000082817	snoRNA	38112	38226	25642	48673	36715	25693	37042	23388	36909
ENSMUST00000082713	snoRNA	43780	39345	59165	40212	57912	36817	34565	29339	37729
ENSMUST00000083458	snoRNA	46610	70278	92625	84206	139559	79311	71662	71344	81417
ENSMUST00000082889	snoRNA	58641	34263	47282	32736	49846	32187	27838	22568	24246
ENSMUST00000157899	snoRNA	59782	62815	112331	77604	118002	69875	66533	51096	77867
ENSMUST00000083804	snoRNA	63192	86143	91742	98024	109342	73884	46683	35771	46085
ENSMUST00000083347	snoRNA	80719	82518	82575	42123	98800	71720	80483	94028	89032
ENSMUST00000083800	snoRNA	269787	152690	263687	279372	417775	316256	188542	149215	232656
ENSMUST00000157979	snoRNA	7	23	16	32	17	48	52	44	48
ENSMUST00000104523	snoRNA	8	36	27	18	14	12	41	54	40
ENSMUST00000158750	snoRNA	11	19	26	19	32	16	11	9	20
ENSMUST00000083274	snoRNA	13	14	21	11	12	11	7	22	14
ENSMUST00000083112	snoRNA	18	19	20	20	45	36	27	78	9
ENSMUST00000083184	snoRNA	4	17	9	22	19	18	43	46	26
ENSMUST00000157483	snoRNA	7	6	11	18	15	16	49	22	37
ENSMUST00000083325	snoRNA	7	15	8	21	16	22	49	55	47
ENSMUST00000083695	snoRNA	8	45	13	38	23	18	22	18	9
ENSMUST00000083729	snoRNA	17	9	38	5	22	29	16	13	15
ENSMUST00000083163	snoRNA	12	10	23	8	11	23	14	31	22
ENSMUST00000083047	snoRNA	16	12	16	9	10	13	18	23	18
ENSMUST00000101994	snoRNA	5	25	14	36	8	11	23	3	21
ENSMUST00000116685	snoRNA	7	13	15	17	17	9	6	12	12
ENSMUST00000082666	snoRNA	22	8	26	9	13	13	18	9	11
ENSMUST00000157904	snoRNA	22	17	6	11	9	12	27	43	7
ENSMUST00000183609	snoRNA	3	23	10	13	12	11	15	11	3
ENSMUST00000157338	snoRNA	14	12	8	8	10	12	17	13	22
ENSMUST00000082678	snoRNA	45	48	61	15	14	10	4	6	14
ENSMUST00000158887	snoRNA	3	19	23	3	12	26	1	35	4
ENSMUST00000083708	snoRNA	3	11	12	17	11	6	20	9	6
ENSMUST00000116828	snoRNA	44	24	10	2	7	12	35	13	1
ENSMUST00000158365	snoRNA	7	11	6	12	10	16	17	24	10
ENSMUST00000175078	snoRNA	1	2	12	30	12	2	7	4	15
ENSMUST00000175303	snoRNA	6	20	5	28	19	4	18	6	9
ENSMUST00000158946	snoRNA	12	25	29	8	8	8	9	1	11
ENSMUST00000082738	snoRNA	21	29	32	8	7	8	4	9	15
ENSMUST00000174989	snoRNA	58	40	37	6	2	14	6	3	6
ENSMUST00000082991	snoRNA	6	12	14	1	6	12	7	16	10
ENSMUST00000158614	snoRNA	20	8	21	6	10	14	8	8	12
ENSMUST00000116790	snoRNA	0	1	18	30	9	3	0	0	21
ENSMUST00000104510	snoRNA	2	1	19	14	15	0	0	0	8
ENSMUST00000083428	snoRNA	8	11	6	12	6	6	9	11	8
ENSMUST00000104383	snoRNA	5	8	8	9	8	13	10	18	18
ENSMUST00000157629	snoRNA	4	1	4	9	10	9	8	16	13
ENSMUST00000082919	snoRNA	7	10	3	25	11	6	9	3	9
ENSMUST00000122759	snoRNA	10	9	1	3	4	5	11	9	12
ENSMUST00000104387	snoRNA	2	10	8	10	6	2	12	4	14
ENSMUST00000157533	snoRNA	2	5	4	3	2	1	12	7	5
ENSMUST00000104086	snoRNA	5	2	7	5	1	8	8	1	11
ENSMUST00000083190	snoRNA	5	9	5	6	3	7	17	6	5
ENSMUST00000083752	snoRNA	2	3	7	11	10	3	8	1	4
ENSMUST00000082903	snoRNA	6	9	5	14	7	8	9	7	10
	Total	1133257	1184582	1643493	1514226	2250514	1298394	1138486	1017723	1356114
		T0	3961332
		T7	5063134
		T14	3512323

## Sheet: snRNA
ID	Name	T0	T0	T0	T7	T7	T7	T14	T14	T14
ENSMUST00000083839	snRNA	53	263	40	87	20	84	94	406	161
ENSMUST00000177864	snRNA	86	133	190	165	172	188	163	263	184
ENSMUST00000083374	snRNA	88	100	50	58	27	79	109	88	59
ENSMUST00000082947	snRNA	112	312	270	304	188	234	273	383	219
ENSMUST00000101833	snRNA	142	183	241	157	165	166	205	256	252
ENSMUST00000179427	snRNA	152	371	545	511	426	242	318	430	487
ENSMUST00000158768	snRNA	153	115	25	21	21	91	58	82	40
ENSMUST00000082825	snRNA	221	176	35	67	40	271	197	270	65
ENSMUST00000083099	snRNA	235	684	1791	2640	2514	449	509	672	1872
ENSMUST00000083435	snRNA	279	183	81	150	81	213	844	272	273
ENSMUST00000116892	snRNA	316	146	86	106	49	79	227	54	96
ENSMUST00000083971	snRNA	477	362	120	125	60	326	616	537	131
ENSMUST00000084007	snRNA	493	406	210	373	218	382	1481	689	561
ENSMUST00000083108	snRNA	516	1503	4469	5947	6611	1159	1316	2130	6473
ENSMUST00000093716	snRNA	704	1830	5204	8431	5958	1126	1858	1392	6360
ENSMUST00000082761	snRNA	1020	21655	546	21962	620	850	3501	35356	1383
ENSMUST00000178250	snRNA	1188	1440	618	477	411	1006	2578	1376	1137
ENSMUST00000177653	snRNA	1259	922	250	620	331	732	4463	1066	1145
ENSMUST00000082616	snRNA	1357	979	290	245	154	629	319	425	81
ENSMUST00000158458	snRNA	1414	7069	12567	8863	7931	2336	1393	1034	3879
ENSMUST00000083241	snRNA	1425	878	393	593	360	1158	4088	1635	992
ENSMUST00000177643	snRNA	1445	6492	686	481	2035	4458	9233	1522	610
ENSMUST00000178333	snRNA	1537	839	463	510	653	1198	5888	1572	1038
ENSMUST00000083007	snRNA	1576	957	296	504	254	1301	4599	1864	735
ENSMUST00000093684	snRNA	1613	776	744	1137	281	830	2243	1839	818
ENSMUST00000082989	snRNA	1842	1033	842	889	319	1215	1581	2414	559
ENSMUST00000178469	snRNA	3067	2384	13790	1919	801	25925	97506	3337	35128
ENSMUST00000101973	snRNA	3767	2365	1003	1893	1222	2550	8342	3662	3391
ENSMUST00000083973	snRNA	4774	3747	455	723	479	4620	3928	5738	608
ENSMUST00000101817	snRNA	5057	14774	47535	71990	89367	12781	13823	23194	63267
ENSMUST00000180137	snRNA	5412	8163	23505	28698	27587	5270	7191	6558	22267
ENSMUST00000093721	snRNA	5900	15373	46710	60847	65978	11397	13289	18753	50472
ENSMUST00000082748	snRNA	5977	4684	1655	2507	1693	5300	5009	7514	2895
ENSMUST00000179621	snRNA	7452	5257	3292	5144	3149	6402	22013	12056	8104
ENSMUST00000178300	snRNA	7744	1045	4259	3560	323	746	1520	7815	4197
ENSMUST00000084010	snRNA	14641	96256	13252	65838	45172	11379	10353	34536	8537
ENSMUST00000083833	snRNA	16129	13956	5242	4730	4677	105921	15050	158183	5310
ENSMUST00000083886	snRNA	17919	12064	5232	5720	3475	10453	5622	6754	2626
ENSMUST00000083298	snRNA	19399	13062	5116	4030	2496	7173	4075	5142	1771
ENSMUST00000179155	snRNA	20897	12879	7463	11848	6308	16620	53811	23114	18712
ENSMUST00000177868	snRNA	29201	23256	9030	5026	3323	9367	6924	11593	3980
ENSMUST00000179675	snRNA	33506	774	491	1216	12697	872	3294	1986	1576
ENSMUST00000082922	snRNA	41650	19871	13912	38958	5316	67811	51318	77634	27750
ENSMUST00000083317	snRNA	73856	45145	14024	21388	12727	49558	115052	56896	21835
ENSMUST00000101806	snRNA	76039	69378	24139	20977	33381	36813	25942	24022	7367
ENSMUST00000082768	snRNA	94784	12895	34195	9565	8371	15120	15185	17397	52973
ENSMUST00000178786	snRNA	118177	76028	31096	55979	34169	101178	69605	82915	29013
ENSMUST00000083242	snRNA	122467	75075	131620	52567	53392	97964	80225	99290	99383
ENSMUST00000082838	snRNA	218161	143173	44641	58871	36214	133219	104334	130750	43083
ENSMUST00000179876	snRNA	1339790	988596	378806	528897	350256	1070567	830292	1224432	412150
ENSMUST00000104135	snRNA	8	18	31	40	27	16	23	17	21
ENSMUST00000102024	snRNA	12	50	15	12	7	22	204	843	17
ENSMUST00000083360	snRNA	125	26	118	5	45	205	22	103	13
ENSMUST00000178073	snRNA	11	16	4	7	9	19	46	64	2
ENSMUST00000083688	snRNA	30	15	0	0	1	40	22	29	0
ENSMUST00000083724	snRNA	6	29	0	0	0	10	19	18	3
ENSMUST00000083911	snRNA	12	7	1	2	2	7	23	7	1
ENSMUST00000083048	snRNA	25	11	3	2	0	10	7	10	1
ENSMUST00000083336	snRNA	0	0	0	11	0	0	0	0	0
ENSMUST00000083894	snRNA	0	0	0	24	0	0	0	0	0
ENSMUST00000178850	snRNA	1	0	6	11	6	1	0	1	3
ENSMUST00000179791	snRNA	2	0	26	0	0	0	0	0	0
ENSMUST00000180294	snRNA	7	0	0	21	0	0	0	1	0
ENSMUST00000083084	snRNA	10	4	1	0	2	6	36	9	3
	Total	2305718	1710183	891720	1118449	832571	1830144	1612259	2102400	956069
		T0	4907621
		T7	3781164
		T14	4670728

## Sheet: tRNA
ID	Name	T0	T0	T0	T7	T7	T7	T14	T14	T14
chr13	tRNA102-AlaAGC	6	15	14	8	13	7	3	12	9
chr9	tRNA1035-LysCTT	1	9	1	6	6	11	3	10	8
chr13	tRNA110-GlyGCC	2	4	6	0	10	7	11	1	5
chr1	tRNA1400-GlyGCC	5	5	11	5	9	22	6	12	6
chr2	tRNA1747-GlyGCC	1	2	2	10	2	17	3	10	1
chr11	tRNA1818-ArgTCT	27	65	27	27	26	21	6	23	6
chr3	tRNA303-GluCTC	32	36	12	116	275	199	143	43	37
chr11	tRNA396-ProCGG	9	14	12	9	12	10	2	3	3
chr8	tRNA562-GlyGCC	30	43	26	34	31	50	11	34	10
chr13	tRNA65-LeuCAA	38	35	8	15	15	6	22	2	15
chr5	tRNA703-AlaTGC	4	13	7	6	7	4	5	0	3
chr1	tRNA709-GluCTC	21	25	21	36	75	64	31	79	30
chr13	tRNA70-AlaCGC	53	74	70	31	63	47	13	15	20
chr17	tRNA719-GluCTC	10	13	13	159	335	247	155	130	20
chr3	tRNA754-GluTTC	31	37	36	24	35	42	11	14	112
chr12	tRNA796-LysCTT	2	1	5	4	0	1	9	31	3
chr3	tRNA878-GlyGCC	2	2	1	4	13	3	1	8	1
chr8	tRNA892-GlyGCC	2	4	0	9	1	6	1	16	1
chr10	tRNA90-GluCTC	10	10	39	54	123	67	40	101	103
chr13	tRNA95-ValAAC	11	12	24	33	36	27	12	12	16
chr9	tRNA961-GluTTC	1	3	4	5	9	21	3	33	16
chr13	tRNA966-ValCAC	1	3	8	15	19	8	5	5	11
chr13	tRNA97-ValCAC	5	7	6	8	13	3	6	2	3
	Total	304	432	353	618	1128	890	502	596	439
		T0	1089
		T7	2636
		T14	1537

## Sheet: T0-T7
ID	feature	logFC	logCPM	Raw P-value	FDR value	counts T0	counts T7
ENSMUST00000083011	misc_RNA	-0.0611682392285721	7.07839755974768	0.918659045574597	1.0	390	449
ENSMUST00000083767	misc_RNA	-1.516858046572	4.48825881568201	0.0134697323255121	0.172835263020391	93	40
MIMAT0004620	mmu-let-7a-1-3p	-1.19389656839758	3.34922827632176	0.190960166119884	0.639075784215136	46	20
MIMAT0000521	mmu-let-7a-5p+1	-2.84279844878165	8.61366719944702	0.000294015787677357	0.0106335709876644	2024	358
MIMAT0004621	mmu-let-7b-3p	0.368353397957605	2.79371808326074	0.587491458863067	0.914968755310661	16	26
MIMAT0000522	mmu-let-7b-5p	0.445348097590488	9.51772816160716	0.396700375306206	0.827730590783142	1884	3122
MIMAT0005439	mmu-let-7c-2-3p	1.0078590980298	4.70220853363596	0.145342538163652	0.582582384268337	47	128
MIMAT0000523	mmu-let-7c-5p+1	-0.0120174118187707	10.2587077818695	0.987720518299916	1.0	3645	4761
MIMAT0000384	mmu-let-7d-3p	0.273176798874655	5.16789464231362	0.624132544280281	0.919254041462585	98	144
MIMAT0000383	mmu-let-7d-5p	-0.00861359542283703	8.48658973742616	0.987482111368141	1.0	1085	1335
MIMAT0017016	mmu-let-7e-3p	-0.0402029526946664	1.51639406058219	0.999999999999992	1.0	6	8
MIMAT0000524	mmu-let-7e-5p	-0.716597369899364	7.66898713135126	0.191604466678243	0.639075784215136	759	575
MIMAT0004623	mmu-let-7f-1-3p	0.698554936073514	1.93587463599721	0.312731505028295	0.771167461262955	7	14
MIMAT0017017	mmu-let-7f-2-3p	0.209978295506564	1.32789960796057	0.830748367295753	1.0	5	7
MIMAT0000525	mmu-let-7f-5p+1	0.195783986772233	11.0123087367707	0.820743188366077	0.995734378484805	4704	7688
MIMAT0000121	mmu-let-7g-5p	0.256017643793379	10.5344936734195	0.640605811014748	0.926631215041915	3920	5946
MIMAT0004520	mmu-let-7i-3p	0.879548565659099	2.81725266232686	0.154818246198575	0.592782209169224	13	29
MIMAT0000122	mmu-let-7i-5p	0.0408188102820399	12.4704172283076	0.941318021781335	1.0	16082	20917
MIMAT0025123	mmu-let-7j	-0.0362998037491198	2.10131753025183	0.958027511382883	1.0	10	13
MIMAT0000655	mmu-miR-100-5p	0.767793530663128	10.0510286843822	0.182775917158407	0.638986346272459	2222	4938
MIMAT0000133	mmu-miR-101a-3p	2.10403648918549	7.05161947336968	0.000133452329746876	0.00620553333322975	144	758
MIMAT0000616	mmu-miR-101b-3p	0.290215754516404	8.43716570615188	0.58449691224974	0.913964096344819	907	1352
MIMAT0000546	mmu-miR-103-3p+1	0.207867365414274	6.82767240858095	0.703063706406892	0.961543010232955	304	450
MIMAT0004582	mmu-miR-106b-3p	0.0260940338337458	6.91759651548389	0.965903411294611	1.0	334	431
MIMAT0000386	mmu-miR-106b-5p	-0.241602976397215	4.77666785754058	0.688407496403827	0.945471055187534	91	91
MIMAT0000647	mmu-miR-107-3p	-0.158681381722637	4.20456457560317	0.79215495842689	0.986028447296187	57	63
MIMAT0004659	mmu-miR-10a-3p	0.0739160472384117	2.24961353405813	0.954918455607393	1.0	12	15
MIMAT0000648	mmu-miR-10a-5p	0.156603307253145	10.4130188685837	0.786483502203486	0.985481203121776	3755	5364
MIMAT0000208	mmu-miR-10b-5p	1.05069904694637	6.42310913105224	0.0672317330673966	0.446610798233421	161	422
MIMAT0005859	mmu-miR-1198-5p	-0.0358335781468365	3.40465846738129	0.963430833283689	1.0	28	37
MIMAT0000246	mmu-miR-122-5p	-4.13382054373655	2.29198763147421	1.67266081515311e-06	0.000155557455809239	26	1
MIMAT0004528	mmu-miR-125a-3p	-0.543078883594196	2.68291472488851	0.387614054828276	0.82296397855594	21	17
MIMAT0000135	mmu-miR-125a-5p	0.415788945117455	8.24433346058451	0.453383145220813	0.850092924428211	777	1310
MIMAT0004669	mmu-miR-125b-1-3p	0.157271816328811	6.13590982979288	0.771035206267998	0.981944394770342	203	268
MIMAT0004529	mmu-miR-125b-2-3p	1.61412320236813	1.48992693768946	0.0731147158306341	0.454669933599618	3	11
MIMAT0000136	mmu-miR-125b-5p+1	0.680195746609258	8.68825604587857	0.287035892680394	0.73278574954877	907	1936
MIMAT0000138	mmu-miR-126a-3p	1.29792912719785	2.68099158267004	0.041796104383332	0.347387916263293	10	29
MIMAT0000140	mmu-miR-128-3p+1	-0.0936438468662522	5.444778476332	0.882914857463093	1.0	144	152
MIMAT0000209	mmu-miR-129-5p+1	-0.520704602257234	1.44652273615202	0.591498170118261	0.915052621661875	8	6
MIMAT0009411	mmu-miR-1306-3p	-0.182138201387496	1.49481748602352	0.927910073163199	1.0	7	7
MIMAT0019136	mmu-miR-1306-5p	-0.167210986805898	1.28453542689803	0.914381238580104	1.0	5	6
MIMAT0000141	mmu-miR-130a-3p	0.295094580459048	4.02808172881998	0.633938379072714	0.923252538649523	45	60
MIMAT0000144	mmu-miR-132-3p	0.221617136981256	1.64327203375525	0.794966878600466	0.987640148795618	7	9
MIMAT0016984	mmu-miR-132-5p	0.53567261250365	1.73124579162193	0.570613336762841	0.91046392704071	6	12
MIMAT0000152	mmu-miR-140-3p	-0.066756820552862	11.552252596798	0.905485917569303	1.0	8593	10570
MIMAT0000151	mmu-miR-140-5p	0.326779897107061	8.41476696732052	0.544916237856849	0.905434994920716	930	1411
MIMAT0000247	mmu-miR-143-3p	-0.0864155046014926	11.5701994890197	0.87370673793892	1.0	9055	10574
MIMAT0017006	mmu-miR-143-5p	-0.286386495759009	2.98904079072043	0.704996022876423	0.962164383422539	25	24
MIMAT0004534	mmu-miR-145a-3p	0.458341659721048	4.61584960367592	0.416803992157716	0.829337718285759	61	102
MIMAT0000157	mmu-miR-145a-5p	-0.892891549389637	5.69589097756749	0.109442865089293	0.545513631280112	191	131
MIMAT0000158	mmu-miR-146a-5p	-0.568317796175947	3.27746477067713	0.357115979719433	0.814407195309591	34	27
MIMAT0003475	mmu-miR-146b-5p	2.14004060425153	5.20640247885207	0.00521782380037843	0.0980302092223011	36	217
MIMAT0000516	mmu-miR-148a-3p	1.00080211553544	12.2083017926338	0.0706842590329997	0.446751967286241	9242	22516
MIMAT0004617	mmu-miR-148a-5p	0.398012304946733	4.22566911136575	0.486372295655363	0.869307914312642	45	75
MIMAT0000580	mmu-miR-148b-3p	0.192606376562359	6.95064874894617	0.72699423460228	0.967098062950856	338	472
MIMAT0017036	mmu-miR-148b-5p	0.243331533874054	1.48618588972599	0.855310696741888	1.0	6	8
MIMAT0000159	mmu-miR-149-5p	0.341890717589406	6.00413142149997	0.553630070131036	0.907841752280363	170	270
MIMAT0000161	mmu-miR-151-3p	0.543165303847355	8.30806000387223	0.311375665395578	0.770743567195897	750	1343
MIMAT0004536	mmu-miR-151-5p	0.38268566779156	5.42853710199039	0.574601092448956	0.911554807938482	121	163
MIMAT0000162	mmu-miR-152-3p	0.848238964793958	8.47453057221626	0.116471825680629	0.545513631280112	741	1659
MIMAT0016991	mmu-miR-152-5p	0.957459889347636	3.65170721544354	0.100183694895611	0.526437365233767	24	56
MIMAT0000165	mmu-miR-155-5p	-0.79982196236848	2.16681986394876	0.245114661844575	0.693702316631959	15	10
MIMAT0000526	mmu-miR-15a-5p	1.38229584256662	1.81812548857292	0.053363389558484	0.381753479149155	4	15
MIMAT0004521	mmu-miR-15b-3p	-0.0883091757965488	3.67807171208456	0.880410396105452	1.0	37	41
MIMAT0000124	mmu-miR-15b-5p	0.263648856066114	4.17108893947563	0.650283162663788	0.93040514042665	47	70
MIMAT0004625	mmu-miR-16-1-3p	0.258810819997676	3.48186374458499	0.681184845356858	0.94358174910236	28	40
MIMAT0000527	mmu-miR-16-5p+1	1.17018734075942	5.2901921686643	0.157528912728534	0.592782209169224	77	192
MIMAT0000650	mmu-miR-17-3p	-0.00363685338293721	1.98730056926881	1.0	1.0	10	12
MIMAT0000649	mmu-miR-17-5p	-0.291731530657444	5.70702532338739	0.58109868708828	0.911554807938482	173	168
MIMAT0000660	mmu-miR-181a-1-3p	0.812991359318922	3.64428991470172	0.160221701791196	0.59945016014982	25	54
MIMAT0005443	mmu-miR-181a-2-3p	0.391524645160448	2.08836725345831	0.610053958935306	0.915052621661875	9	15
MIMAT0000210	mmu-miR-181a-5p+1	0.779145103401963	6.93310873329574	0.187381204798751	0.638986346272459	288	555
MIMAT0000673	mmu-miR-181b-5p+1	1.07850652042679	5.65343559619545	0.0449313125211489	0.347387916263293	98	238
MIMAT0017068	mmu-miR-181c-3p	2.71941111000805	1.06977602069778	0.00775507282321702	0.11740819553289	1	9
MIMAT0004324	mmu-miR-181d-5p	0.496761279184112	2.22796331698235	0.490059849566868	0.869307914312642	9	17
MIMAT0000211	mmu-miR-182-5p	-0.366760078279476	8.62108390640573	0.509682311495734	0.878938468029027	1282	1251
MIMAT0000212	mmu-miR-183-5p	-0.422271672000248	7.526530197227	0.437938015653481	0.838170616741487	618	575
MIMAT0009456	mmu-miR-1839-5p	0.92353562269035	6.09124570716176	0.104080489186155	0.533514948505409	129	318
MIMAT0014805	mmu-miR-1843a-5p	1.42803818917772	2.695094367805	0.0389104798241617	0.333298978493806	9	30
MIMAT0019346	mmu-miR-1843b-3p	0.384112337185532	1.6856185421779	0.67950672809064	0.94358174910236	6	10
MIMAT0019345	mmu-miR-1843b-5p	1.24103325059783	2.39788766700424	0.0584376655353211	0.400451792247306	8	23
MIMAT0016996	mmu-miR-185-3p	1.49942040184661	0.57472564153013	0.183894532336588	0.638986346272459	1	4
MIMAT0000214	mmu-miR-185-5p	-0.0167305478344758	6.77571062492006	0.975649841452307	1.0	319	398
MIMAT0000215	mmu-miR-186-5p	0.54087927366019	5.50587810760546	0.321350599030356	0.777692341891307	114	193
MIMAT0000217	mmu-miR-188-5p	0.290300199098656	1.43109742049346	0.767415472620361	0.981507804864155	5	8
MIMAT0004626	mmu-miR-18a-3p	-0.231517048870617	1.57188023736688	0.788687721699609	0.985481203121776	7	8
MIMAT0000528	mmu-miR-18a-5p	-0.037676431184579	2.02142166846707	1.0	1.0	11	12
MIMAT0000220	mmu-miR-190a-5p	-0.607896037908261	1.97916893038324	0.371538942975122	0.820411649764873	12	9
MIMAT0000221	mmu-miR-191-5p	0.0752180024886591	6.96602348458221	0.889053899679093	1.0	353	472
MIMAT0000517	mmu-miR-192-5p	0.654233476223305	5.24569089003106	0.223906871659076	0.668063056202281	85	164
MIMAT0000223	mmu-miR-193a-3p	1.05494936197989	1.53664880633787	0.155887791232129	0.592782209169224	4	10
MIMAT0004859	mmu-miR-193b-3p	0.59248661650904	5.2417302786279	0.268768606856731	0.726009805243702	87	162
MIMAT0017271	mmu-miR-193b-5p	0.746379379531755	0.771328475884749	0.523509300507727	0.880631924109897	2	5
MIMAT0000224	mmu-miR-194-5p+1	2.23835627003041	1.01490425772916	0.0248463182954404	0.256745289052885	1	8
MIMAT0009416	mmu-miR-1949	0.199351014018747	1.45692243442942	0.925666683953567	1.0	5	8
MIMAT0017000	mmu-miR-195a-3p	1.25055117955736	6.10295187329674	0.0205075576604393	0.22519224010666	118	341
MIMAT0000225	mmu-miR-195a-5p	0.830675175948903	5.8347316384165	0.132274952116773	0.55199355017961	124	263
MIMAT0009437	mmu-miR-1964-3p	-0.924043586425891	1.9195503807291	0.190433435062122	0.639075784215136	13	8
MIMAT0017013	mmu-miR-196a-1-3p	0.0547087576972927	4.95689454768311	0.926817698268387	1.0	87	113
MIMAT0000518	mmu-miR-196a-5p+1	1.34538569967643	4.05221716631922	0.0438989007533832	0.347387916263293	25	86
MIMAT0001081	mmu-miR-196b-5p	0.701219725239897	1.57454460715258	0.408742296818165	0.829337718285759	5	10
MIMAT0009458	mmu-miR-1981-5p	0.105493717077473	2.92525252859124	0.883898951109641	1.0	20	26
MIMAT0009455	mmu-miR-1983	-0.987292563877172	1.5454283845804	0.199848978286487	0.640894999332528	9	5
MIMAT0000230	mmu-miR-199a-3p+1	1.54898175175907	9.34430372673375	0.0208748319428352	0.22519224010666	947	3418
MIMAT0000229	mmu-miR-199a-5p+1	0.985447405183493	7.92474633303602	0.115719760588387	0.545513631280112	483	1110
MIMAT0004667	mmu-miR-199b-3p	1.06289382830247	9.52724788805213	0.120155248980618	0.545513631280112	1369	3876
MIMAT0000672	mmu-miR-199b-5p	3.79349064292541	6.3239912123401	1.33382185583355e-10	4.3415901407382e-08	31	533
MIMAT0000651	mmu-miR-19a-3p	0.440217450304783	3.06781246379723	0.510232111053713	0.878938468029027	20	33
MIMAT0000513	mmu-miR-19b-3p+1	0.106363499743083	3.85475754114553	0.894850307913594	1.0	43	51
MIMAT0000236	mmu-miR-203-3p	1.39502441326941	1.20736490523039	0.112562852861727	0.545513631280112	2	8
MIMAT0000239	mmu-miR-206-3p	-1.82192174806665	4.70917559480932	0.00101640607421406	0.0254492443966673	123	40
MIMAT0000529	mmu-miR-20a-5p	-0.290791787173809	7.762708383641	0.585442439594147	0.913964096344819	731	724
MIMAT0000658	mmu-miR-210-3p	3.97687078011429	6.46392423545073	1.10369405356964e-10	4.3415901407382e-08	30	596
MIMAT0000661	mmu-miR-214-3p	0.0612539645270256	7.75972202317698	0.908044596405359	1.0	616	806
MIMAT0004664	mmu-miR-214-5p	0.20868064215386	5.69827713992026	0.720291828487443	0.967098062950856	150	205
MIMAT0000663	mmu-miR-218-5p+1	1.69126879466241	1.72593797038276	0.0506557343805694	0.375931861961382	3	15
MIMAT0004628	mmu-miR-21a-3p	-0.415191919708785	1.5354486815923	0.652375749983002	0.931352222015207	8	7
MIMAT0000530	mmu-miR-21a-5p	-1.36823276917029	14.1644112357057	0.0110605341728292	0.152450510820616	77928	37321
MIMAT0000531	mmu-miR-22-3p	-0.376793471846164	10.2916991256652	0.508873241000074	0.878938468029027	4509	4049
MIMAT0004629	mmu-miR-22-5p	-0.190440009023024	2.93973979318225	0.800114334400279	0.990852723494308	23	25
MIMAT0000669	mmu-miR-221-3p	-0.948052030789987	7.08975409978428	0.0858621914547929	0.484639310506589	551	348
MIMAT0017060	mmu-miR-221-5p	-1.22862923538567	4.11330883126374	0.0420924011389193	0.347387916263293	68	35
MIMAT0000670	mmu-miR-222-3p	-1.09156394949734	6.78399179527011	0.0373739619964226	0.32878985486042	457	255
MIMAT0000671	mmu-miR-224-5p	-0.169345214884204	5.27888964691741	0.757974024354365	0.975180019475675	125	133
MIMAT0000532	mmu-miR-23a-3p	-0.0237155870881797	7.27252055719925	0.964661767540824	1.0	451	562
MIMAT0000125	mmu-miR-23b-3p	0.33791013436817	7.69112258864019	0.519792321284664	0.878938468029027	535	847
MIMAT0016980	mmu-miR-23b-5p	-0.491607120026959	1.29610543031354	0.513596484579141	0.878938468029027	6	5
MIMAT0000218	mmu-miR-24-1-5p	1.45793991414246	1.81838224194214	0.0698152082978122	0.446751967286241	4	15
MIMAT0005440	mmu-miR-24-2-5p	-0.016799409581813	6.28096791324218	0.977605769235746	1.0	240	285
MIMAT0000219	mmu-miR-24-3p+1	0.0292625665071989	9.02911908976309	0.96962080874012	1.0	1550	2086
MIMAT0000652	mmu-miR-25-3p	0.0718222093405026	8.97278243379593	0.894844412084278	1.0	1425	1842
MIMAT0017049	mmu-miR-25-5p	-0.84190592517474	2.84020439634661	0.1943732799917	0.639075784215136	26	17
MIMAT0000533	mmu-miR-26a-5p+1	1.07875029319505	8.9778021172932	0.0863566206125413	0.484639310506589	879	2515
MIMAT0000534	mmu-miR-26b-5p	0.884518913591736	6.78065925380903	0.0985700912222136	0.526437365233767	239	522
MIMAT0000537	mmu-miR-27a-3p	0.779830449611941	9.11887690389318	0.183675020109345	0.638986346272459	1292	2669
MIMAT0004633	mmu-miR-27a-5p	-0.147518376610018	5.37060920200408	0.788052044909303	0.985481203121776	123	139
MIMAT0000126	mmu-miR-27b-3p	0.784290512856204	11.4918248136678	0.137627984827443	0.563495711463304	6405	13452
MIMAT0004522	mmu-miR-27b-5p	0.396459393111137	2.61188756748304	0.602362435560679	0.915052621661875	13	23
MIMAT0004661	mmu-miR-28a-3p	-0.301974423885363	4.92969326326548	0.606288654989248	0.915052621661875	96	94
MIMAT0000653	mmu-miR-28a-5p	-0.200025849877282	4.57666477774676	0.73722872146641	0.967314791845542	76	78
MIMAT0004576	mmu-miR-296-3p	0.0189728726224669	5.02583206468938	0.979212684955623	1.0	95	119
MIMAT0000374	mmu-miR-296-5p	0.540714908944228	3.56965673907049	0.346878324688646	0.797942718630066	27	48
MIMAT0000376	mmu-miR-298-5p	-0.534889100104549	4.46432993360676	0.331216418969452	0.785042807137131	75	64
MIMAT0000535	mmu-miR-29a-3p	-0.957008223034801	7.86134565877532	0.0968300406493845	0.526437365233767	968	596
MIMAT0000127	mmu-miR-29b-3p+1	-1.95415822533267	4.45423283177769	0.0326147594029877	0.294891782935347	100	32
MIMAT0000379	mmu-miR-301a-3p	-0.525201808580526	1.31128426072357	0.595275547218457	0.915052621661875	7	5
MIMAT0017008	mmu-miR-301a-5p	-0.303135564891179	0.857203070831399	0.773743284027113	0.981944394770342	4	4
MIMAT0014843	mmu-miR-3068-3p	0.266322552683716	1.71134391144888	0.812740897735797	0.995734378484805	7	10
MIMAT0014842	mmu-miR-3068-5p	0.71515146382002	1.46721863022798	0.388600440100021	0.82296397855594	4	9
MIMAT0014871	mmu-miR-3081-3p	0.725040553459305	3.48402039792074	0.222262643882636	0.668063056202281	24	48
MIMAT0000129	mmu-miR-30a-3p	-0.0803437777616447	2.9938880767927	0.917453629833095	1.0	22	26
MIMAT0000128	mmu-miR-30a-5p	-0.710659573721658	8.39973136452767	0.188456802587269	0.638986346272459	1218	922
MIMAT0005438	mmu-miR-30c-2-3p	-1.40455005887352	2.1403223549923	0.0547062375418613	0.387106093910344	16	8
MIMAT0000514	mmu-miR-30c-5p+1	0.202569645695825	6.03448802294484	0.727255810642274	0.967098062950856	181	262
MIMAT0000515	mmu-miR-30d-5p	0.0451576358230075	1.35112244360937	0.999999999999987	1.0	5	7
MIMAT0000249	mmu-miR-30e-3p	0.692206633660628	3.48601206539337	0.270699776401723	0.728204770402983	23	47
MIMAT0000248	mmu-miR-30e-5p	0.174978027254055	8.41178144804973	0.746120523640628	0.967314791845542	1011	1333
MIMAT0004634	mmu-miR-31-3p	0.758159240653829	3.28020546736483	0.195746844491334	0.639677171106699	19	40
MIMAT0000538	mmu-miR-31-5p	0.37251554985067	8.93973760238706	0.500516745011106	0.875904303769435	1316	2042
MIMAT0014943	mmu-miR-3107-5p	0.217575246963762	4.66858277276945	0.716019494006665	0.967098062950856	73	96
MIMAT0000654	mmu-miR-32-5p	0.39984831225146	4.62443096222623	0.527568269584196	0.88517253479204	64	101
MIMAT0000666	mmu-miR-320-3p	0.321046468071649	6.0678172653969	0.556574879032508	0.908095855263565	171	273
MIMAT0000549	mmu-miR-322-3p	2.09278158568752	6.51728733510526	0.000243049096627462	0.00930735070026339	98	535
MIMAT0000548	mmu-miR-322-5p	3.02228468018448	4.59920017876152	3.15736906700036e-07	5.13861815654309e-05	15	148
MIMAT0000556	mmu-miR-324-3p	1.23941671201189	1.86703162343437	0.0938767114004558	0.522339650612792	5	15
MIMAT0000555	mmu-miR-324-5p	0.420444212928228	1.08737675073955	0.615798824037683	0.915262635727241	4	6
MIMAT0000565	mmu-miR-328-3p	0.560985832875841	6.42008375386294	0.285573232793347	0.73278574954877	211	371
MIMAT0000667	mmu-miR-33-5p	1.96956017129351	1.40049702795928	0.0211499233600651	0.22519224010666	2	11
MIMAT0000571	mmu-miR-331-3p	0.532066102862943	1.4940007755136	0.497629139111142	0.873198300704456	5	9
MIMAT0004704	mmu-miR-335-3p	1.54286129370901	3.94633908235191	0.00719271814861024	0.114206329627933	22	79
MIMAT0000766	mmu-miR-335-5p	2.01293552557408	2.8282251508443	0.00206791368029996	0.0448737268625092	7	36
MIMAT0004649	mmu-miR-339-3p	0.559960590945997	1.41685738969784	0.487430177961274	0.869307914312642	5	8
MIMAT0000584	mmu-miR-339-5p	0.297449749764907	3.52097342944287	0.63723114893234	0.92391420479945	30	44
MIMAT0000586	mmu-miR-340-3p	0.716353390347454	1.7764510058842	0.337176418957473	0.785042807137131	6	12
MIMAT0004651	mmu-miR-340-5p	0.873320419042972	4.36465997832057	0.125042015357264	0.545513631280112	43	93
MIMAT0000590	mmu-miR-342-3p	0.878500342382391	1.55433089195119	0.338858723203585	0.785042807137131	4	11
MIMAT0000593	mmu-miR-344-3p+1	1.41023465315149	1.77720875241089	0.121218095298913	0.545513631280112	4	14
MIMAT0014926	mmu-miR-344b-3p	0.566995962902561	2.31647869645123	0.394117586601194	0.827730590783142	10	18
MIMAT0004656	mmu-miR-345-3p	0.13736509129995	1.61809872200587	0.930860131948335	1.0	7	9
MIMAT0000542	mmu-miR-34a-5p	0.118570442369878	2.11593556126911	0.852863478869792	1.0	11	13
MIMAT0004581	mmu-miR-34b-3p	0.0728353731322905	3.30086366292488	0.934067466210124	1.0	26	35
MIMAT0000382	mmu-miR-34b-5p	0.833926523960364	2.64010404615835	0.268612960684825	0.726009805243702	13	26
MIMAT0004580	mmu-miR-34c-3p	0.454071588246662	2.0857378245509	0.520423842686378	0.878938468029027	9	15
MIMAT0000381	mmu-miR-34c-5p	0.437330445775148	8.82091103764115	0.415991351319052	0.829337718285759	1111	1869
MIMAT0000605	mmu-miR-350-3p	0.79445137135125	3.44236637751955	0.172864321855352	0.633093770666845	22	47
MIMAT0000609	mmu-miR-351-5p	2.58520173145093	6.8281630939527	2.61605046077121e-05	0.00170304884996206	91	719
MIMAT0031410	mmu-miR-3535	0.741774685658197	3.08375892262224	0.226186618427619	0.668063056202281	17	35
MIMAT0017075	mmu-miR-361-3p	0.359308933984616	5.42337910295065	0.513255599555449	0.878938468029027	112	173
MIMAT0000704	mmu-miR-361-5p	0.569445349145667	2.18328779428819	0.395648022554788	0.827730590783142	9	17
MIMAT0004684	mmu-miR-362-3p	0.897850804593676	4.16729904085486	0.105095773925332	0.534510537698368	36	81
MIMAT0000706	mmu-miR-362-5p	-0.526012972896825	4.85173871960585	0.338774048155819	0.785042807137131	101	86
MIMAT0017077	mmu-miR-365-1-5p	-0.00817263859433342	2.41615855760338	0.999999999999999	1.0	13	17
MIMAT0000711	mmu-miR-365-3p+1	0.184630242880742	3.89094022884079	0.803763629611786	0.992884483638088	41	49
MIMAT0003727	mmu-miR-374b-5p	-0.387389726423764	4.99076296938651	0.480431473000451	0.869307914312642	108	99
MIMAT0003151	mmu-miR-378a-3p	1.58295702008005	5.93284891441901	0.00326605933469388	0.0664438945901786	90	324
MIMAT0000742	mmu-miR-378a-5p	2.46826050075526	0.929999546377559	0.0165903076943391	0.203779062434241	1	7
MIMAT0000746	mmu-miR-381-3p	3.87197693164828	0.841562524149028	0.000808167354695733	0.0219215394961218	0	7
MIMAT0019355	mmu-miR-3970	1.14213086944691	0.859793663708248	0.247978717100276	0.693702316631959	2	5
MIMAT0004869	mmu-miR-421-3p	-0.0922404010527754	2.32575859027133	0.956239168082444	1.0	14	15
MIMAT0003454	mmu-miR-423-3p	-0.316870706816969	7.56766580274056	0.57041281461076	0.91046392704071	622	636
MIMAT0004825	mmu-miR-423-5p	-0.0362940923094433	5.60902319777792	0.952763103316691	1.0	144	178
MIMAT0001342	mmu-miR-425-3p	-0.243058087700379	1.67652569094504	0.736466851107102	0.967314791845542	8	8
MIMAT0004750	mmu-miR-425-5p	-0.27066556587606	4.9347696620744	0.62722149098494	0.921460336563971	99	101
MIMAT0001546	mmu-miR-450a-5p+1	3.57445200059907	4.50690726265479	1.01987096743366e-06	0.00011139542404557	10	147
MIMAT0003512	mmu-miR-450b-3p	3.33542479247444	2.33470392693403	2.93524302628586e-05	0.001737130191011	2	28
MIMAT0003511	mmu-miR-450b-5p	3.26310023502943	2.80089882569394	4.24271078742254e-05	0.00230167060217673	3	41
MIMAT0001637	mmu-miR-452-5p	-0.357590614918289	2.57042688854204	0.597797376229599	0.915052621661875	17	17
MIMAT0003742	mmu-miR-455-3p	0.788111328767562	2.70500041543735	0.226478980447702	0.668063056202281	13	26
MIMAT0003485	mmu-miR-455-5p	0.536237650646755	4.75134155625598	0.367241363077991	0.820411649764873	67	116
MIMAT0004931	mmu-miR-466d-3p	2.30134114599361	1.07605753548441	0.0161092611721578	0.201675558136053	1	8
MIMAT0005448	mmu-miR-467b-5p	2.76342892179918	1.88794179653858	0.0771722916030699	0.458992821695206	3	16
MIMAT0004885	mmu-miR-467c-5p	1.12469708646968	3.26657043162382	0.0779449551532796	0.458992821695206	17	45
MIMAT0004886	mmu-miR-467d-5p	1.24286787175025	1.3322267216365	0.129338952650534	0.545513631280112	3	9
MIMAT0005293	mmu-miR-467e-5p	1.11910267335239	3.20627907214338	0.078966506958315	0.458992821695206	16	43
MIMAT0003120	mmu-miR-483-3p	0.3066381744579	0.846522059802182	0.883735438797377	1.0	3	4
MIMAT0003127	mmu-miR-484	-0.456610882882873	6.56156761458409	0.404322914384095	0.829337718285759	336	296
MIMAT0017206	mmu-miR-486-3p	1.22022025688047	1.19491597463299	0.148619964564458	0.582840945370255	3	8
MIMAT0003130	mmu-miR-486-5p	0.507103049031562	4.80945550285296	0.42232105502478	0.830607271362935	63	118
MIMAT0003453	mmu-miR-497-5p	0.853745698959739	2.63159908899397	0.186897994267655	0.638986346272459	11	26
MIMAT0003507	mmu-miR-500-3p	0.409217973069644	1.64740979478592	0.60714185662803	0.915052621661875	6	10
MIMAT0003509	mmu-miR-501-3p	-0.454579233582456	5.0959840633927	0.430065053641069	0.835738357971152	110	105
MIMAT0004790	mmu-miR-503-3p	3.21505710791445	2.599965770625	1.34592910546011e-05	0.000973555386282813	3	34
MIMAT0003188	mmu-miR-503-5p	2.70071483662854	4.77353383093661	6.86651874542513e-06	0.00055876296290897	20	168
MIMAT0020606	mmu-miR-5099	-0.515642513724159	7.29778893630776	0.344778870986182	0.79592569153193	559	480
MIMAT0020622	mmu-miR-5114	5.53688452553323	0.594508517032153	0.000767193510108343	0.0217149119600231	0	6
MIMAT0004781	mmu-miR-532-3p	-1.04611182638852	3.01810207014237	0.0970920430221011	0.526437365233767	29	18
MIMAT0002889	mmu-miR-532-5p	0.0650375697690963	9.14864005671532	0.904063154944956	1.0	1616	2076
MIMAT0003170	mmu-miR-541-5p	1.97118112378713	0.577954969292158	0.0747306956914886	0.454669933599618	1	5
MIMAT0003172	mmu-miR-542-3p	1.97782733957989	4.73309148746727	0.000762741064855656	0.0217149119600231	31	147
MIMAT0004894	mmu-miR-574-3p	0.0339458949514984	4.20278328340153	0.975278347372541	1.0	52	64
MIMAT0005292	mmu-miR-582-3p	0.535655297338893	3.76794428300542	0.386581378665568	0.82296397855594	30	55
MIMAT0004942	mmu-miR-598-3p	1.45067610839964	1.98821947155337	0.0513946785169938	0.375931861961382	5	17
MIMAT0003783	mmu-miR-615-3p	-0.0733742670818834	4.85186528240591	0.910790326193101	1.0	93	103
MIMAT0024857	mmu-miR-6236	-0.220058408693112	1.04723984973962	0.91513896491053	1.0	4	4
MIMAT0003711	mmu-miR-652-3p	0.726598835304431	4.96420150958415	0.192750617213438	0.639075784215136	68	140
MIMAT0012774	mmu-miR-664-3p	0.222834859390117	1.5182774342909	0.851688592950458	1.0	6	8
MIMAT0003479	mmu-miR-669c-5p	0.986213336629856	4.84943501384718	0.0836344387480209	0.481823182521784	58	136
MIMAT0005853	mmu-miR-669e-5p	1.63687849351016	0.884868663907542	0.123911220538211	0.545513631280112	1	6
MIMAT0009418	mmu-miR-669l-5p	-0.078217239591384	1.30765002130711	1.0	1.0	5	6
MIMAT0009421	mmu-miR-669o-5p	0.168416140454177	1.43686647862912	0.851623711909079	1.0	6	7
MIMAT0004821	mmu-miR-671-3p	-0.545431962726818	3.74365543051259	0.351604472522787	0.805966590184275	44	38
MIMAT0003731	mmu-miR-671-5p	-0.086295479435149	4.33946169290652	0.895380562021446	1.0	62	70
MIMAT0003741	mmu-miR-674-3p	0.594417667289568	5.01915675814541	0.27251228817259	0.730063784363606	75	141
MIMAT0003740	mmu-miR-674-5p	0.400797700558828	2.20574146402595	0.549866613136236	0.906427633837837	10	16
MIMAT0003490	mmu-miR-700-3p	0.644657251691189	1.70839098884038	0.415848280876337	0.829337718285759	6	11
MIMAT0017256	mmu-miR-700-5p	0.274889261654849	1.1803893820544	0.907816197051658	1.0	4	6
MIMAT0003498	mmu-miR-708-3p	2.89139064784018	5.67080702174739	1.02668593590387e-06	0.00011139542404557	35	311
MIMAT0004828	mmu-miR-708-5p	2.34079760824402	4.95108890279665	0.000128908741228468	0.00620553333322975	30	184
MIMAT0004187	mmu-miR-744-5p	0.0417002863036068	4.52074502973463	0.961054937235525	1.0	65	84
MIMAT0000677	mmu-miR-7a-5p+1	-0.208236650733228	8.53494281386169	0.775349623319329	0.981944394770342	1143	1170
MIMAT0000678	mmu-miR-7b-5p	-1.25208221533059	1.38595331221674	0.12971616288336	0.545513631280112	8	4
MIMAT0004935	mmu-miR-872-3p	0.0548807761250453	3.1375846928129	0.951592467186614	1.0	24	31
MIMAT0004934	mmu-miR-872-5p	0.54005657563803	5.95075008845415	0.306999230710326	0.768678843047778	152	265
MIMAT0004861	mmu-miR-877-5p	-0.77221985363439	1.22712863559778	0.378950999634818	0.82295687090531	6	4
MIMAT0000539	mmu-miR-92a-3p+1	-0.826627493325448	8.9942603999014	0.129884197923836	0.545513631280112	1941	1354
MIMAT0004899	mmu-miR-92b-3p	-0.100048260167042	2.48582871761032	0.893074829882119	1.0	15	17
MIMAT0004636	mmu-miR-93-3p	0.74911506397734	0.998366419248134	0.493570138610934	0.871063562650551	3	6
MIMAT0000540	mmu-miR-93-5p	-0.0713405233476979	6.97808513879405	0.890817679690615	1.0	382	447
MIMAT0000541	mmu-miR-96-5p	0.203728313352739	6.40308497419027	0.744438952379749	0.967314791845542	250	336
MIMAT0000545	mmu-miR-98-5p	-0.0801242357818776	5.58687162747236	0.88310428306535	1.0	146	170
MIMAT0000131	mmu-miR-99a-5p	1.77280026337357	6.99459951916831	0.00166004945063563	0.0372652480125445	171	738
MIMAT0004525	mmu-miR-99b-3p	-0.854503062008613	5.1703535028075	0.140817021048535	0.572949254391227	131	93
MIMAT0000132	mmu-miR-99b-5p	-0.580699065411244	9.07027030971508	0.305506361894362	0.768678843047778	1811	1575
ENSMUST00000082389	Mt_tRNA	-0.233514433368299	6.98222873850589	0.667076716024981	0.94201072046044	425	417
ENSMUST00000082393	Mt_tRNA	-0.975574861986588	2.93453311488565	0.114319982739647	0.545513631280112	28	17
ENSMUST00000082395	Mt_tRNA	0.033311903254871	5.54753971695585	0.954755712266929	1.0	143	158
ENSMUST00000082399	Mt_tRNA	0.848957305405296	2.09548719653831	0.224542590332439	0.668063056202281	8	16
ENSMUST00000082400	Mt_tRNA	-0.928394331252606	1.614770069853	0.226944417768593	0.668063056202281	10	6
ENSMUST00000082401	Mt_tRNA	-1.81610295718711	2.54309894590825	0.0111921574123493	0.152450510820616	24	8
ENSMUST00000082410	Mt_tRNA	0.916993697097206	1.05344934100843	0.314316454882496	0.772150989164168	3	6
ENSMUST00000082415	Mt_tRNA	-0.465522218621096	7.43288890047291	0.396410969681938	0.827730590783142	597	500
ENSMUST00000082416	Mt_tRNA	1.02164995909945	6.3196411253059	0.0789593135157942	0.458992821695206	170	389
ENSMUST00000082420	Mt_tRNA	-0.0835461661411169	4.12788547541174	0.936172289523318	1.0	60	53
ENSMUST00000083959	rRNA	-0.202998896608277	1.60784145319944	0.871809313606247	1.0	7	8
ENSMUST00000083988	rRNA	-0.414575567957801	14.209735450995	0.475071628176472	0.868740533547425	58738	56839
ENSMUST00000093668	rRNA	-1.0771875415136	1.54381821830929	0.129779699295338	0.545513631280112	9	5
ENSMUST00000093713	rRNA	-2.34023678817334	1.15159740601553	0.00700317081304844	0.114206329627933	8	2
ENSMUST00000101968	rRNA	-0.698694010919405	5.11285297590325	0.231015866484473	0.671389861970498	117	92
ENSMUST00000104719	rRNA	-0.383028622830259	3.23495674924713	0.54848762519169	0.906427633837837	29	27
ENSMUST00000157970	rRNA	-0.458066685249689	2.62469945755758	0.51337926307688	0.878938468029027	18	16
ENSMUST00000177555	rRNA	1.94301760157792	5.16578938377071	0.00889791767453068	0.131648736502715	44	214
ENSMUST00000177575	rRNA	3.83172621274	7.13112569520581	0.000224168827466322	0.00912086916753597	55	1040
ENSMUST00000177589	rRNA	2.71969828395942	6.19567241011665	0.00713543220238333	0.114206329627933	54	496
ENSMUST00000177889	rRNA	-2.74755794260314	6.11021525467463	0.00667777841883473	0.114206329627933	438	66
ENSMUST00000177995	rRNA	4.21375046759722	7.18941391132889	0.000414319591225074	0.0134861026943762	43	1091
ENSMUST00000178027	rRNA	-1.12744229893279	5.93512859897296	0.205835891906106	0.64546854814354	235	148
ENSMUST00000178066	rRNA	-1.02010474413146	6.66858316383229	0.187740698496152	0.638986346272459	445	232
ENSMUST00000178069	rRNA	3.82943820941753	6.68993559906622	0.0013535763036322	0.0326362286542431	40	765
ENSMUST00000178106	rRNA	-1.56697806549226	5.71336335333365	0.122399170840034	0.545513631280112	186	103
ENSMUST00000178128	rRNA	-0.619806606287795	1.67848198264919	0.43564031166361	0.838170616741487	8	8
ENSMUST00000178203	rRNA	0.986651711716658	6.10843423233068	0.285967606541271	0.73278574954877	156	358
ENSMUST00000178499	rRNA	0.434872052962344	4.94474933400577	0.565141531159348	0.91046392704071	80	133
ENSMUST00000178520	rRNA	0.134313409519066	4.30264523190322	0.837993269639051	1.0	53	76
ENSMUST00000178677	rRNA	-0.536695789164379	1.45115157958376	0.604229899050706	0.915052621661875	7	6
ENSMUST00000178755	rRNA	-2.02419503419849	5.77874377739802	0.00679738104991278	0.114206329627933	232	80
ENSMUST00000178804	rRNA	0.842386881900961	4.68234802690312	0.149672428509486	0.583453598560929	52	109
ENSMUST00000178820	rRNA	0.0651719297391374	4.21539677930146	0.932459874295568	1.0	54	69
ENSMUST00000178859	rRNA	0.34587404806759	4.57324342315595	0.633534235298378	0.923252538649523	60	99
ENSMUST00000178975	rRNA	0.138699493917116	4.77644168106836	0.831274094647064	1.0	80	105
ENSMUST00000178983	rRNA	-0.372519527516018	4.75519546746437	0.610222982107194	0.915052621661875	97	89
ENSMUST00000179019	rRNA	-0.0681424299708369	6.93117901404159	0.902348961319617	1.0	353	442
ENSMUST00000179060	rRNA	0.396824855610142	2.16574250301146	0.683952029108222	0.94358174910236	8	16
ENSMUST00000179080	rRNA	0.328364641334963	9.60006108227738	0.569318872333379	0.91046392704071	2018	3294
ENSMUST00000179081	rRNA	0.738729460207153	5.24603911791159	0.262429177040554	0.717820984257987	80	177
ENSMUST00000179107	rRNA	0.620907222972938	4.48451634999537	0.379242797652217	0.82295687090531	52	101
ENSMUST00000179143	rRNA	2.6303000417977	5.94359766597562	0.0074334236656145	0.115218066817025	49	409
ENSMUST00000179195	rRNA	-0.19620738535144	6.55193803377637	0.717013120424801	0.967098062950856	288	322
ENSMUST00000179275	rRNA	2.82502011303791	7.7627678538296	0.0262691358598298	0.267206366324206	132	1501
ENSMUST00000179377	rRNA	-0.844581872761315	1.65937636077628	0.285730072943817	0.73278574954877	9	6
ENSMUST00000179431	rRNA	-1.95384233548716	5.67656286823863	0.0297915137675698	0.282154651750405	234	80
ENSMUST00000179432	rRNA	0.595233105808525	4.43064710744881	0.285673574625988	0.73278574954877	48	91
ENSMUST00000179476	rRNA	-1.30709912643032	5.96746896287636	0.121228862121425	0.545513631280112	220	140
ENSMUST00000179500	rRNA	0.989792057181408	5.68863357968269	0.187330855046394	0.638986346272459	89	222
ENSMUST00000179542	rRNA	1.28061895598331	7.90096888882702	0.248283624846769	0.693702316631959	522	1313
ENSMUST00000179704	rRNA	0.245966228129832	4.3955298389536	0.724658703400045	0.967098062950856	56	85
ENSMUST00000179843	rRNA	-0.17841723439889	8.0541447575831	0.872813950390741	1.0	956	999
ENSMUST00000179887	rRNA	0.130080942060003	1.73433032663073	0.948689848465481	1.0	7	10
ENSMUST00000179995	rRNA	1.16632012168531	4.92349702139586	0.0995530192295737	0.526437365233767	54	130
ENSMUST00000180000	rRNA	-0.87091900515459	1.15617680714652	0.363344445556742	0.815645634680825	6	4
ENSMUST00000180096	rRNA	0.764502442362478	4.67083710749432	0.240234541187946	0.685639233778962	52	116
ENSMUST00000180334	rRNA	0.268999555162644	4.68174067266562	0.678870984596431	0.94358174910236	70	103
ENSMUST00000082446	snoRNA	-1.60994200569381	3.9485219268983	0.0318739750998126	0.292252926619409	63	26
ENSMUST00000082448	snoRNA	-0.447165801792352	8.18666613983347	0.426280077225601	0.834382788618595	935	864
ENSMUST00000082453	snoRNA	1.17567882598191	8.62490239536876	0.118303278767631	0.545513631280112	728	1973
ENSMUST00000082456	snoRNA	-0.363759197103249	8.84139563699913	0.487575934579048	0.869307914312642	1578	1470
ENSMUST00000082466	snoRNA	-0.0519163581382586	8.17968261097553	0.935144605946037	1.0	892	1064
ENSMUST00000082471	snoRNA	-0.232766683187355	4.73431328705769	0.684133003957472	0.94358174910236	80	85
ENSMUST00000082493	snoRNA	-0.397106511901538	3.6803613724469	0.496617903387505	0.873198300704456	41	37
ENSMUST00000082503	snoRNA	0.180349058358401	11.0487507543628	0.728043640354843	0.967098062950856	6020	8142
ENSMUST00000082507	snoRNA	-0.299101095186253	10.6285144919686	0.570006436067881	0.91046392704071	5368	5160
ENSMUST00000082516	snoRNA	-0.205951490116061	4.5930811008802	0.733344349980355	0.967314791845542	71	76
ENSMUST00000082519	snoRNA	0.378159598665249	13.2169709435763	0.508621891754594	0.878938468029027	22664	39698
ENSMUST00000082550	snoRNA	1.01638753129422	6.17062298618992	0.146999523432036	0.582840945370255	150	360
ENSMUST00000082559	snoRNA	-0.0968204229139103	5.54966874330043	0.865888163058956	1.0	141	160
ENSMUST00000082566	snoRNA	-0.514425175264387	11.8989798018219	0.329416970488529	0.785042807137131	13280	11359
ENSMUST00000082579	snoRNA	-0.175551274112116	5.91394698276115	0.747378652864743	0.967314791845542	187	203
ENSMUST00000082580	snoRNA	0.236316406364591	10.1750271689252	0.666091009731189	0.94201072046044	3308	4684
ENSMUST00000082606	snoRNA	-0.258920771724213	8.59733990365424	0.613155866205412	0.915052621661875	1275	1259
ENSMUST00000082608	snoRNA	0.315594472226147	13.176553361403	0.555595097265667	0.908095855263565	25447	36902
ENSMUST00000082629	snoRNA	0.39676219311996	3.37792101603127	0.550218876944941	0.906427633837837	23	41
ENSMUST00000082666	snoRNA	-0.923171311055779	2.4149936387963	0.194199222913546	0.639075784215136	18	11
ENSMUST00000082670	snoRNA	0.297509885071785	5.33040297071707	0.600526788695576	0.915052621661875	101	153
ENSMUST00000082678	snoRNA	-2.26053957402025	3.43829993160696	0.000197432819562516	0.00856858436901319	51	13
ENSMUST00000082713	snoRNA	-0.361145349827334	13.8103417687276	0.488099632782277	0.869307914312642	47430	44980
ENSMUST00000082721	snoRNA	-0.067104952487338	5.23403759837676	0.909594558807152	1.0	108	126
ENSMUST00000082732	snoRNA	-0.780258278712434	2.8821578102678	0.211124578266963	0.651384362330772	25	17
ENSMUST00000082738	snoRNA	-2.06188305863637	2.61082177648686	0.00154693666485364	0.0359662774578471	27	7
ENSMUST00000082762	snoRNA	1.0628512003724	8.78771917176004	0.0450761903380508	0.347387916263293	833	2154
ENSMUST00000082787	snoRNA	0.80720356815136	10.117434311121	0.16924812294128	0.629603017341562	2528	4993
ENSMUST00000082791	snoRNA	-0.374123755055885	11.8037339251208	0.488366419247821	0.869307914312642	11898	10872
ENSMUST00000082797	snoRNA	-0.321889472473471	4.16377575699586	0.607678263871991	0.915052621661875	59	54
ENSMUST00000082807	snoRNA	-0.452179579631112	4.2000547964231	0.4268040992473	0.834382788618595	59	54
ENSMUST00000082817	snoRNA	-0.270074104864002	13.4562379424164	0.628461427702616	0.921460336563971	33993	37027
ENSMUST00000082833	snoRNA	-0.147333423568742	3.35604181174806	0.809750919634259	0.995734378484805	30	32
ENSMUST00000082834	snoRNA	0.392353065324026	8.97927280196028	0.454427554072224	0.850092924428211	1330	2032
ENSMUST00000082844	snoRNA	-0.153948812757401	11.2211407697415	0.773683170203968	0.981944394770342	7464	8184
ENSMUST00000082846	snoRNA	-0.305841875503226	11.9451621037548	0.577569189331602	0.911554807938482	12547	12274
ENSMUST00000082857	snoRNA	0.486009769837791	5.46774077176602	0.414231065719353	0.829337718285759	107	193
ENSMUST00000082863	snoRNA	0.628083999527963	10.7005165660892	0.241184922481386	0.685639233778962	4054	7303
ENSMUST00000082882	snoRNA	-0.569288120613651	11.5674705830107	0.27842568861379	0.73278574954877	10580	8650
ENSMUST00000082889	snoRNA	-0.643222731244764	13.7464082741505	0.253697101177701	0.699817003672386	46728	38256
ENSMUST00000082895	snoRNA	-0.143005094839028	12.3856312651971	0.791760992323568	0.986028447296187	16251	18676
ENSMUST00000082903	snoRNA	0.222314275567757	1.63279294798953	0.867544539203379	1.0	6	9
ENSMUST00000082907	snoRNA	-0.0812528653114079	1.0812921295342	1.0	1.0	4	5
ENSMUST00000082910	snoRNA	-0.0584875255062598	12.0094468721582	0.910646569754662	1.0	12436	14707
ENSMUST00000082919	snoRNA	0.650524235236867	1.89463367551265	0.466092121045257	0.860435541170603	6	14
ENSMUST00000082924	snoRNA	-0.482675676945873	1.07683338134846	0.657154556591518	0.936121698776976	5	4
ENSMUST00000082937	snoRNA	-0.181465814133929	9.9137671286263	0.740556488003957	0.967314791845542	3231	3229
ENSMUST00000082946	snoRNA	-0.632042306204463	3.18563365926203	0.33373935048594	0.785042807137131	31	23
ENSMUST00000082965	snoRNA	-0.450022998538293	11.057667002727	0.411307544936875	0.829337718285759	7632	6222
ENSMUST00000082967	snoRNA	-0.232127664725761	5.01917764899701	0.681778188880271	0.94358174910236	103	105
ENSMUST00000082983	snoRNA	0.246182560898228	5.04824374898554	0.68768517328899	0.945471055187534	94	122
ENSMUST00000082984	snoRNA	-0.11563326602746	6.41029698628544	0.842140946623445	1.0	275	278
ENSMUST00000082991	snoRNA	-0.844321447951283	1.69907954518403	0.315527696314406	0.772212519927361	10	6
ENSMUST00000083015	snoRNA	0.0731060935353396	6.62146271985799	0.910346279229206	1.0	269	384
ENSMUST00000083018	snoRNA	-0.426799248978814	3.06945766814889	0.516834877466183	0.878938468029027	27	23
ENSMUST00000083032	snoRNA	0.406021164126438	8.98192651596803	0.45815039464845	0.852159734046118	1235	1987
ENSMUST00000083034	snoRNA	0.36790668269727	13.4874465790274	0.469521763760553	0.861010332980619	29947	46898
ENSMUST00000083047	snoRNA	-0.711260712994508	2.19081595833651	0.308718616264357	0.769159058580275	14	10
ENSMUST00000083050	snoRNA	0.174314432194356	9.00413677899928	0.750200434485546	0.96900889454383	1501	1979
ENSMUST00000083060	snoRNA	0.41214292157028	3.75367606362008	0.485765443275266	0.869307914312642	34	51
ENSMUST00000083061	snoRNA	-0.793394298743182	1.15637889695374	0.32793046414821	0.784862985884135	6	4
ENSMUST00000083082	snoRNA	-0.776937994009896	6.19851178749548	0.157427788535533	0.592782209169224	270	190
ENSMUST00000083107	snoRNA	-0.805571864092743	2.72296835569834	0.206312026919288	0.64546854814354	22	16
ENSMUST00000083112	snoRNA	0.562192594716122	3.11949889377527	0.382840969888528	0.82296397855594	19	33
ENSMUST00000083127	snoRNA	0.741262338041021	7.70827018547258	0.20498590232281	0.64546854814354	482	992
ENSMUST00000083153	snoRNA	-0.284235815663966	7.80145824645801	0.59506271400943	0.915052621661875	711	705
ENSMUST00000083155	snoRNA	-1.20979041657783	5.62119549987043	0.0451448755991142	0.347387916263293	196	104
ENSMUST00000083160	snoRNA	0.0648841311527055	4.33485640897763	0.925887470238442	1.0	61	65
ENSMUST00000083163	snoRNA	-0.211830289798737	2.35350113209628	0.815952983509158	0.995734378484805	15	14
ENSMUST00000083166	snoRNA	0.415991327285551	0.581267262665022	0.854136518046621	1.0	2	3
ENSMUST00000083171	snoRNA	1.17950992336141	5.65120034725606	0.129060834187353	0.545513631280112	99	268
ENSMUST00000083176	snoRNA	1.18224578216869	9.86128477836092	0.0308933095005994	0.287307778355574	1739	4746
ENSMUST00000083184	snoRNA	0.725897299274001	2.34833324280149	0.278421066025712	0.73278574954877	10	19
ENSMUST00000083190	snoRNA	-0.487210639667018	1.27024888489746	0.598558014686418	0.915052621661875	6	5
ENSMUST00000083192	snoRNA	0.326537981785036	8.88662855503347	0.532609777368915	0.891334100429726	1216	1889
ENSMUST00000083213	snoRNA	1.39396874690698	4.75338038553733	0.0191310338406849	0.223511713126578	44	130
ENSMUST00000083226	snoRNA	0.616564894659558	10.3659507307961	0.413804756311151	0.829337718285759	3490	6270
ENSMUST00000083262	snoRNA	0.555394517522732	3.60452758357608	0.363155701060013	0.815645634680825	28	50
ENSMUST00000083274	snoRNA	-0.731834834967197	2.26673352024384	0.259373094138995	0.712455207951417	16	11
ENSMUST00000083285	snoRNA	0.258985240587306	12.6112842308131	0.614251913465806	0.915052621661875	16842	24420
ENSMUST00000083292	snoRNA	-0.217809872632902	11.7102294706494	0.677918845317496	0.94358174910236	10939	11032
ENSMUST00000083294	snoRNA	0.694481096279631	13.7326977465154	0.306054199836401	0.768678843047778	34392	64731
ENSMUST00000083324	snoRNA	1.27671221242489	12.3068017208782	0.0520510410307675	0.376502530122552	9594	27822
ENSMUST00000083325	snoRNA	0.720908618224751	2.3652534433468	0.284241421210888	0.73278574954877	10	19
ENSMUST00000083328	snoRNA	-0.723458167528779	3.38788685945999	0.253545649603212	0.699817003672386	36	25
ENSMUST00000083338	snoRNA	0.31294351210213	12.3268600779273	0.551375334869099	0.906427633837837	13359	20484
ENSMUST00000083339	snoRNA	0.422765462094219	6.55811790588582	0.42040160834762	0.829337718285759	234	385
ENSMUST00000083346	snoRNA	-0.304789542866231	10.9596003130595	0.572093013440168	0.910593036062469	6825	6510
ENSMUST00000083347	snoRNA	-0.494699143553079	14.57969404249	0.384625999422901	0.82296397855594	81937	70881
ENSMUST00000083348	snoRNA	-0.0177932105094391	4.52043164330462	0.991361713762076	1.0	71	74
ENSMUST00000083353	snoRNA	-0.180773934102395	4.62684198977138	0.760363715596278	0.975895201328678	77	79
ENSMUST00000083355	snoRNA	0.299132050789579	10.2189346915452	0.562244468368009	0.91046392704071	3285	4800
ENSMUST00000083361	snoRNA	-0.399874947656387	10.4818828597776	0.467239671270924	0.860435541170603	4704	4368
ENSMUST00000083370	snoRNA	0.255609624990121	3.26652110228108	0.670765996143049	0.94358174910236	25	34
ENSMUST00000083371	snoRNA	0.231127612242016	12.6693541611072	0.662116712563043	0.941130960433495	17727	24523
ENSMUST00000083402	snoRNA	-0.686062110667062	9.25891430497096	0.198886357581736	0.640894999332528	2212	1642
ENSMUST00000083419	snoRNA	0.749105274879752	5.65669829842532	0.361866195536571	0.815645634680825	108	221
ENSMUST00000083424	snoRNA	-0.138183749825972	10.5969063835799	0.800596824205846	0.990852723494308	4802	5464
ENSMUST00000083425	snoRNA	-0.595712280068545	4.2174473537712	0.319730492290401	0.777692341891307	65	50
ENSMUST00000083428	snoRNA	-0.385773863574897	1.64144724431165	0.617309857997345	0.915418491016563	8	8
ENSMUST00000083444	snoRNA	-0.467429971961189	11.5499634955582	0.383123591666165	0.82296397855594	10780	9171
ENSMUST00000083458	snoRNA	0.287971186323494	14.6419813922778	0.579960654822035	0.911554807938482	69837	101025
ENSMUST00000083529	snoRNA	0.0114464636949657	11.0227818590384	0.982349945376197	1.0	6068	7485
ENSMUST00000083694	snoRNA	-0.557287612007777	10.38080556088	0.282890550751005	0.73278574954877	4752	3886
ENSMUST00000083695	snoRNA	-0.0474781417688529	2.9951020545361	0.976734168561978	1.0	22	26
ENSMUST00000083701	snoRNA	-1.56037920242728	9.51493821906535	0.0116987307312033	0.155425994000273	3073	1397
ENSMUST00000083703	snoRNA	0.182935974009812	6.5204281994018	0.738696184402359	0.967314791845542	245	350
ENSMUST00000083706	snoRNA	-1.17944217031424	9.94477580592819	0.0296438693780289	0.282154651750405	4152	2079
ENSMUST00000083708	snoRNA	0.134227930206698	1.84546157130468	0.883419241774172	1.0	8	11
ENSMUST00000083729	snoRNA	-0.278375654454017	2.7622953423056	0.747402980488952	0.967314791845542	21	18
ENSMUST00000083742	snoRNA	0.588273019196353	8.76176639215147	0.336312101216315	0.785042807137131	1102	1986
ENSMUST00000083746	snoRNA	-0.0258125985511912	9.42865002779989	0.962870169036493	1.0	2161	2514
ENSMUST00000083752	snoRNA	0.718437321506617	1.25447561713404	0.357788721748914	0.814407195309591	4	8
ENSMUST00000083781	snoRNA	-0.509995455760331	3.07186780915458	0.412414795064328	0.829337718285759	27	23
ENSMUST00000083791	snoRNA	-0.400484169615016	3.99007258626251	0.51147423912466	0.878938468029027	51	45
ENSMUST00000083794	snoRNA	0.142805216532937	3.71490729342696	0.821366146307742	0.995734378484805	35	46
ENSMUST00000083800	snoRNA	0.253481387866309	16.4291398622793	0.650279329004056	0.93040514042665	228721	337801
ENSMUST00000083801	snoRNA	-1.72022022775973	10.3210224445062	0.00101362738763939	0.0254492443966673	5954	2171
ENSMUST00000083804	snoRNA	-0.0608437314587466	14.703461504638	0.904704919321969	1.0	80359	93750
ENSMUST00000083818	snoRNA	-0.511844163232269	10.1864301124515	0.326570268646887	0.784491678557651	4081	3381
ENSMUST00000083844	snoRNA	-0.473285495842001	3.92087074667821	0.432699649728669	0.838170616741487	48	43
ENSMUST00000083848	snoRNA	1.16796805899334	13.4969590505395	0.0453578692509676	0.347387916263293	23152	59315
ENSMUST00000083856	snoRNA	0.0335888891424527	5.1610183062174	0.961940280636997	1.0	103	131
ENSMUST00000083883	snoRNA	0.520156167379671	2.61515060626788	0.419241342522837	0.829337718285759	13	23
ENSMUST00000083884	snoRNA	-0.284697648748332	3.40152759820431	0.646823459887637	0.93040514042665	31	31
ENSMUST00000083888	snoRNA	0.186628821161017	3.49809144044097	0.761528052649721	0.975895201328678	30	38
ENSMUST00000083895	snoRNA	0.0811171633835128	9.58383683193256	0.882598668457115	1.0	2151	2857
ENSMUST00000083928	snoRNA	0.12733329086544	4.42840658732203	0.828242609875944	1.0	58	78
ENSMUST00000083936	snoRNA	-0.151840470915884	7.00509680911106	0.782954265972215	0.985481203121776	392	439
ENSMUST00000083944	snoRNA	0.0813998945243422	10.0019711417556	0.874462856553435	1.0	3057	3746
ENSMUST00000083965	snoRNA	-0.449970828947533	4.54058552242564	0.438174025319086	0.838170616741487	77	68
ENSMUST00000083970	snoRNA	0.545128554176053	6.38257250845248	0.320936054330916	0.777692341891307	213	359
ENSMUST00000084005	snoRNA	-1.10889308806028	2.95496735991312	0.0702072690090217	0.446751967286241	31	16
ENSMUST00000093556	snoRNA	-0.439906054015605	5.32435174435692	0.451317889053969	0.850092924428211	140	116
ENSMUST00000093658	snoRNA	0.420270070304324	6.00544734504697	0.480474354297584	0.869307914312642	179	264
ENSMUST00000093738	snoRNA	1.45397995895465	7.8936320360559	0.0847542560204691	0.483991409380047	379	1358
ENSMUST00000101824	snoRNA	0.146942821628536	8.08072957490691	0.776807009687751	0.981944394770342	775	1029
ENSMUST00000101927	snoRNA	-0.344898597736094	10.5335081996076	0.521152455697703	0.878938468029027	4922	4833
ENSMUST00000101993	snoRNA	1.22971851533207	10.9514287915849	0.0563343748617254	0.39014551101046	3948	10581
ENSMUST00000101994	snoRNA	0.0446899532791959	2.47933118646481	0.999999999999997	1.0	14	18
ENSMUST00000103979	snoRNA	0.313218764384695	6.87858141864915	0.562154173557656	0.91046392704071	306	452
ENSMUST00000103997	snoRNA	-0.92607162600635	11.7436906443249	0.102572346229176	0.533514948505409	13003	8209
ENSMUST00000104003	snoRNA	0.293500643110878	7.94529332976236	0.567352840803633	0.91046392704071	655	968
ENSMUST00000104004	snoRNA	-0.0607430150477942	3.84660770962633	0.927604108398603	1.0	39	49
ENSMUST00000104032	snoRNA	-0.505366417226951	6.71650370072954	0.373944444636061	0.820411649764873	382	315
ENSMUST00000104033	snoRNA	0.369739766069264	4.8013753831821	0.539742940368878	0.90095552353882	70	110
ENSMUST00000104034	snoRNA	-1.26837802565612	3.50259552241606	0.0299057925818402	0.282154651750405	45	22
ENSMUST00000104051	snoRNA	1.12542762648259	10.4139347370748	0.05092584922879	0.375931861961382	2563	7142
ENSMUST00000104066	snoRNA	1.28163147645198	3.66760826727181	0.0450711241457074	0.347387916263293	20	64
ENSMUST00000104086	snoRNA	-0.162914446367016	1.03269396562923	0.99999999999999	1.0	4	4
ENSMUST00000104238	snoRNA	-0.391019228667206	4.79444692625695	0.490070667515729	0.869307914312642	89	81
ENSMUST00000104252	snoRNA	-0.244513472035783	13.6544567661235	0.648097376916396	0.93040514042665	42874	42282
ENSMUST00000104269	snoRNA	0.734229893466409	10.517345872328	0.214934176057745	0.660010134969774	3305	7009
ENSMUST00000104318	snoRNA	0.282959482950245	3.9742096268069	0.630385027208408	0.922203713961065	42	60
ENSMUST00000104339	snoRNA	0.990743858076654	10.3659205799601	0.123206994202446	0.545513631280112	2827	6334
ENSMUST00000104361	snoRNA	-0.337501098493305	3.4127864976599	0.564140593033046	0.91046392704071	33	32
ENSMUST00000104375	snoRNA	-0.156735276113527	8.80395458288842	0.774147008469047	0.981944394770342	1320	1500
ENSMUST00000104377	snoRNA	-1.99079407757853	0.816319763099143	0.0562292928260208	0.39014551101046	6	1
ENSMUST00000104383	snoRNA	0.30706308095594	1.68520407147385	0.745680874712996	0.967314791845542	7	10
ENSMUST00000104387	snoRNA	-0.425894700892942	1.32785604760154	0.603833702746777	0.915052621661875	6	6
ENSMUST00000104416	snoRNA	-0.935593866954927	11.1100972403256	0.068804872497046	0.446751967286241	8544	5404
ENSMUST00000104423	snoRNA	-0.275443996566586	7.30869265564775	0.698694795404045	0.957579603806385	480	481
ENSMUST00000104437	snoRNA	-0.0677570676014501	6.23084515821823	0.903995417701633	1.0	233	253
ENSMUST00000104510	snoRNA	0.197647594842749	1.61774539536339	0.888699156180007	1.0	7	9
ENSMUST00000104516	snoRNA	0.120129717792724	5.63986137986031	0.850278592532745	1.0	133	186
ENSMUST00000104521	snoRNA	-0.144855403186125	6.37568000636424	0.78652622455184	0.985481203121776	255	274
ENSMUST00000104523	snoRNA	-0.906672522164006	2.69355084752962	0.185745359904587	0.638986346272459	23	14
ENSMUST00000104526	snoRNA	0.261567559991789	5.51424915395361	0.678332612336886	0.94358174910236	115	175
ENSMUST00000104546	snoRNA	0.0279407183231886	12.5371849847293	0.959707478657963	1.0	17179	22242
ENSMUST00000104549	snoRNA	0.0503488239594013	7.45696448388578	0.925286094469068	1.0	532	659
ENSMUST00000116685	snoRNA	0.0270274491332677	2.1759522473052	1.0	1.0	11	14
ENSMUST00000116702	snoRNA	0.653400655436668	7.78448964095036	0.283863883845931	0.73278574954877	530	1034
ENSMUST00000116723	snoRNA	0.0850021211794856	9.94436843815449	0.879786251185616	1.0	2867	3478
ENSMUST00000116746	snoRNA	-0.44811682269871	7.10221227517468	0.398712338733168	0.829270710911477	466	416
ENSMUST00000116790	snoRNA	1.01947201525096	1.82062043814434	0.281336655597883	0.73278574954877	6	14
ENSMUST00000116811	snoRNA	0.483205492132319	3.47800329930011	0.438936419663395	0.838170616741487	26	43
ENSMUST00000116813	snoRNA	0.963891631959711	11.8377383885481	0.0744385288958931	0.454669933599618	7557	17866
ENSMUST00000116815	snoRNA	0.205844772556125	6.61535136639959	0.711861935013858	0.965462749362545	261	356
ENSMUST00000116819	snoRNA	-0.46548224116344	10.3211134658823	0.371781805800614	0.820411649764873	4440	3760
ENSMUST00000116828	snoRNA	-2.22094418060867	2.62064480511346	0.0107157214669399	0.152450510820616	26	7
ENSMUST00000116836	snoRNA	-0.693805147104213	11.3830028195475	0.187449256101333	0.638986346272459	9955	7531
ENSMUST00000116853	snoRNA	0.0988782424697844	3.3672949985865	0.879559309262271	1.0	28	34
ENSMUST00000116868	snoRNA	-0.267221200360282	5.99385880259488	0.673521933077616	0.94358174910236	219	193
ENSMUST00000116960	snoRNA	-0.148526980212324	11.4250655644342	0.779333201721873	0.983228516125851	9004	9520
ENSMUST00000116965	snoRNA	0.180488378307318	10.3868507272963	0.728231407882098	0.967098062950856	3804	5168
ENSMUST00000117033	snoRNA	-0.00626436234627152	11.3618058528254	0.99139112824532	1.0	7244	9587
ENSMUST00000122718	snoRNA	-0.223197626505035	11.8430517117229	0.663755000295861	0.941404150746417	11719	12294
ENSMUST00000122759	snoRNA	-1.09342854912673	1.19664140858673	0.228844948591565	0.668063056202281	6	4
ENSMUST00000157165	snoRNA	-0.718388419816922	6.95523410549554	0.17310398030522	0.633093770666845	458	331
ENSMUST00000157194	snoRNA	-0.1495842420326	10.3624269702221	0.818954980454132	0.995734378484805	3718	4149
ENSMUST00000157310	snoRNA	-0.0855113946294069	4.67408700354009	0.906671885161006	1.0	74	79
ENSMUST00000157338	snoRNA	-0.484201637368396	1.98318542640173	0.493736489428653	0.871063562650551	11	10
ENSMUST00000157383	snoRNA	0.539926345770601	8.71796021388147	0.305938017800664	0.768678843047778	985	1757
ENSMUST00000157434	snoRNA	-0.141282534792465	3.22067351035551	0.846609830211289	1.0	28	29
ENSMUST00000157483	snoRNA	0.786557396410068	2.10090565314276	0.250503083205125	0.696912423788618	8	16
ENSMUST00000157583	snoRNA	0.392877661125429	3.18719910695194	0.516381038839034	0.878938468029027	22	33
ENSMUST00000157627	snoRNA	-0.65128727901464	8.74502522693775	0.282178521914707	0.73278574954877	1435	1205
ENSMUST00000157629	snoRNA	1.33997828507765	1.30515674665133	0.100273783854051	0.526437365233767	3	9
ENSMUST00000157726	snoRNA	-0.200633517666807	5.92029452042486	0.754694667006439	0.972883620239983	202	188
ENSMUST00000157899	snoRNA	-0.0677354575280462	14.6231341927613	0.896191737714361	1.0	78309	88493
ENSMUST00000157904	snoRNA	-0.86369784355224	2.23603994455739	0.247000173883794	0.693702316631959	15	10
ENSMUST00000157979	snoRNA	0.938190414398379	2.99817621380279	0.174227836155341	0.633644253280038	15	32
ENSMUST00000158064	snoRNA	0.484610887298724	5.54131640547342	0.374289185837431	0.820411649764873	116	197
ENSMUST00000158087	snoRNA	-1.53302970640758	5.44280367011687	0.0112405906595846	0.152450510820616	187	74
ENSMUST00000158304	snoRNA	-0.199263131694484	13.0310282120412	0.708099131219266	0.963047790070348	27493	28268
ENSMUST00000158323	snoRNA	0.470198262612793	5.51600336356387	0.517436031060108	0.878938468029027	117	164
ENSMUST00000158365	snoRNA	0.40730481380429	1.92613106933039	0.592976859336226	0.915052621661875	8	12
ENSMUST00000158468	snoRNA	0.39413135800075	6.36851724230813	0.462065564716959	0.856993397808376	218	339
ENSMUST00000158614	snoRNA	-0.929765498704699	2.24581563234793	0.207224157545315	0.64546854814354	16	10
ENSMUST00000158692	snoRNA	1.23141617868683	6.00052381830636	0.0214468800101581	0.22519224010666	115	319
ENSMUST00000158750	snoRNA	0.0140118255129467	2.75923684263918	0.999999999999995	1.0	18	22
ENSMUST00000158887	snoRNA	-0.124637306980325	2.33261371911671	0.935441949308444	1.0	15	13
ENSMUST00000158911	snoRNA	1.02319889726578	2.99845095814137	0.0961731325794983	0.526437365233767	14	35
ENSMUST00000158917	snoRNA	0.444540017036574	9.49316166333648	0.418135526149191	0.829337718285759	1743	2845
ENSMUST00000158946	snoRNA	-1.65283641135656	2.38948058500911	0.0135400897297081	0.172835263020391	22	8
ENSMUST00000174939	snoRNA	0.301441375221181	8.26425902341526	0.577347018663216	0.911554807938482	823	1253
ENSMUST00000174946	snoRNA	-0.37832766887832	10.9729515612554	0.467886607641157	0.860435541170603	6990	6286
ENSMUST00000174972	snoRNA	0.831385194269738	10.4907473767925	0.119828624625708	0.545513631280112	3228	6706
ENSMUST00000174989	snoRNA	-2.83187944409882	3.22741225645816	0.000438550413007412	0.0135950628032298	45	7
ENSMUST00000175078	snoRNA	1.313212828643	1.78438287395583	0.126591799414607	0.545513631280112	5	14
ENSMUST00000175128	snoRNA	-0.253530055228554	3.19226806602559	0.70860198378448	0.963047790070348	28	28
ENSMUST00000175146	snoRNA	-1.09449804634431	8.96007241008842	0.0388859320019666	0.333298978493806	1975	1136
ENSMUST00000175268	snoRNA	0.717308562944699	12.1109095546099	0.198611889711557	0.640894999332528	10534	20367
ENSMUST00000175303	snoRNA	0.301325727163659	2.23048674595679	0.730734425842857	0.967098062950856	10	17
ENSMUST00000175405	snoRNA	-0.0566285194901703	0.92355190541533	1.0	1.0	4	4
ENSMUST00000175437	snoRNA	-1.51312800293679	5.02337214100942	0.00570067367358437	0.103087182263984	139	59
ENSMUST00000175504	snoRNA	-0.248564963153812	5.88409795450808	0.641951886304	0.926631215041915	193	191
ENSMUST00000175548	snoRNA	0.826283324070753	7.75872397606046	0.126834136573332	0.545513631280112	466	1003
ENSMUST00000175580	snoRNA	0.0352885466002166	10.8947790412068	0.948747681591881	1.0	5966	6801
ENSMUST00000175614	snoRNA	1.21186930002082	1.09603359963384	0.148347721330899	0.582840945370255	2	7
ENSMUST00000175746	snoRNA	-0.805716164453771	6.49365633470605	0.135246464506635	0.560799034355537	349	236
ENSMUST00000177461	snoRNA	0.210534249818778	3.17962110884786	0.729893177659312	0.967098062950856	23	31
ENSMUST00000177583	snoRNA	0.0200314385593957	5.23341955851309	0.976714856524794	1.0	113	136
ENSMUST00000178154	snoRNA	0.564506324071608	3.97623112478352	0.338539462157628	0.785042807137131	37	62
ENSMUST00000178417	snoRNA	0.797553600327691	4.79831614741944	0.196521404333855	0.639677171106699	56	125
ENSMUST00000178497	snoRNA	1.19734835670009	11.5134934865957	0.0694848888827689	0.446751967286241	5277	14711
ENSMUST00000183609	snoRNA	-0.23276643681571	2.09486241961157	0.82034281829079	0.995734378484805	12	12
ENSMUST00000183812	snoRNA	0.488617653105537	7.30618054232105	0.441619753555582	0.840627074750538	416	667
ENSMUST00000184171	snoRNA	-0.492324430409618	8.85101041593073	0.60788814423251	0.915052621661875	1564	1505
ENSMUST00000185073	snoRNA	-0.995711908422269	8.32114383851577	0.103294795280519	0.533514948505409	1329	697
ENSMUST00000082616	snRNA	-1.63689000767868	7.80674130931892	0.0465030141008651	0.352017002089106	875	342
ENSMUST00000082748	snRNA	-0.666663921870534	10.322795108687	0.373879047740363	0.820411649764873	4105	3166
ENSMUST00000082761	snRNA	-0.439531697320581	11.1912605791503	0.728854818257848	0.967098062950856	7740	7810
ENSMUST00000082768	snRNA	-2.48328762112372	13.4164557764685	0.00245632828329882	0.0515828939492752	47291	11018
ENSMUST00000082825	snRNA	-0.43062637586004	5.60202855530465	0.636120932870675	0.92391420479945	144	126
ENSMUST00000082838	snRNA	-1.13652736339427	15.22959528831	0.155813269679085	0.592782209169224	135325	76101
ENSMUST00000082922	snRNA	0.296233482988121	13.397971832427	0.730894388589587	0.967098062950856	25144	37361
ENSMUST00000082947	snRNA	-0.135623215906198	6.19185617841637	0.814737472815824	0.995734378484805	231	242
ENSMUST00000082989	snRNA	-0.912385082384815	8.47724756915867	0.202602120589339	0.64546854814354	1239	807
ENSMUST00000083007	snRNA	-0.74823617352527	8.2041675181957	0.371943178631023	0.820411649764873	943	686
ENSMUST00000083048	snRNA	-1.95777379004663	1.77388002172205	0.0660352756764642	0.443185200674002	13	4
ENSMUST00000083099	snRNA	0.842533797522547	8.55523612116603	0.228498608357561	0.668063056202281	903	1867
ENSMUST00000083108	snRNA	0.892535208798416	9.82842789120053	0.208362624431137	0.645924135736525	2162	4572
ENSMUST00000083241	snRNA	-0.662575348039795	8.14397544441378	0.37766283248573	0.82295687090531	898	703
ENSMUST00000083242	snRNA	-0.889429522745976	14.8454751041695	0.145869322021104	0.582582384268337	109720	67974
ENSMUST00000083298	snRNA	-1.77725185573393	11.6079271961903	0.0192268140323938	0.223511713126578	12525	4566
ENSMUST00000083317	snRNA	-0.978443590927881	13.6792878055929	0.227976414481414	0.668063056202281	44341	27891
ENSMUST00000083360	snRNA	-0.137334297418248	4.91930309507037	0.894969497591849	1.0	89	85
ENSMUST00000083374	snRNA	-0.800836899898986	4.51226496190834	0.238253552357804	0.683273403457842	79	54
ENSMUST00000083413	snRNA	-0.465464288680899	0.477326231513596	0.86441753502577	1.0	3	2
ENSMUST00000083435	snRNA	-0.629490433796757	5.83458655368852	0.382337840896809	0.82296397855594	181	148
ENSMUST00000083688	snRNA	-0.332101039769425	2.45835639909437	0.818873651173698	0.995734378484805	15	13
ENSMUST00000083724	snRNA	-1.84512415853244	1.60033771291628	0.186961772906289	0.638986346272459	11	3
ENSMUST00000083833	snRNA	1.60948198767455	13.1413374750457	0.14200042221222	0.57417562024941	11775	38442
ENSMUST00000083839	snRNA	-1.12718997213274	4.93251873092816	0.173074888575019	0.633093770666845	118	63
ENSMUST00000083886	snRNA	-1.15191021844479	11.674275063988	0.120285583226317	0.545513631280112	11738	6549
ENSMUST00000083911	snRNA	-1.17744919003514	1.17641527462945	0.235199582824658	0.680510792972677	6	3
ENSMUST00000083971	snRNA	-1.16660130188774	6.46723294043177	0.157079592650825	0.592782209169224	319	170
ENSMUST00000083973	snRNA	-0.841471494198603	9.8450356681552	0.402758459520734	0.829337718285759	2992	1940
ENSMUST00000084007	snRNA	-0.536291228264083	6.86694628343106	0.403559492141698	0.829337718285759	369	324
ENSMUST00000084010	snRNA	-0.444486230898512	13.6087199552598	0.579583797940717	0.911554807938482	41383	40796
ENSMUST00000093684	snRNA	-0.849800888789039	8.2567316902045	0.227533614995479	0.668063056202281	1044	749
ENSMUST00000093716	snRNA	0.797718181545511	10.0338834032967	0.263676622057461	0.718215401503796	2579	5171
ENSMUST00000093721	snRNA	0.830827909271974	13.1801037222941	0.237670019059621	0.683273403457842	22661	46074
ENSMUST00000101806	snRNA	-1.25630943705971	13.8891718018456	0.0649754562555838	0.440614812733178	56518	30390
ENSMUST00000101817	snRNA	1.18455010036051	13.38938292834	0.109021661337062	0.545513631280112	22455	58046
ENSMUST00000101833	snRNA	-0.431256366711047	5.78978730758307	0.41856224541953	0.829337718285759	188	162
ENSMUST00000101973	snRNA	-0.697202587974214	9.53749987444882	0.325426263953249	0.784491678557651	2378	1888
ENSMUST00000102024	snRNA	-1.07853875558103	2.78360968908953	0.175517041093139	0.634786631953519	25	13
ENSMUST00000104135	snRNA	0.319796580811019	2.9056757589552	0.61351728662491	0.915052621661875	19	27
ENSMUST00000116888	snRNA	-0.306300172345482	1.06994508741258	0.905654951728688	1.0	5	4
ENSMUST00000116892	snRNA	-1.66498052882251	5.53718467070622	0.0209289640444722	0.22519224010666	182	78
ENSMUST00000157777	snRNA	-2.17237465639524	0.866794032786421	0.0432680008911138	0.347387916263293	6	1
ENSMUST00000158458	snRNA	-0.332889339878778	10.886136088396	0.619738873267982	0.916931832948764	7016	6376
ENSMUST00000158768	snRNA	-1.39970331196785	4.69594595591489	0.114624262588337	0.545513631280112	97	44
ENSMUST00000177643	snRNA	-0.450399129117076	9.78876634507801	0.623636234971568	0.919254041462585	2874	2324
ENSMUST00000177653	snRNA	-0.911046274246113	7.91296750804543	0.220716227137399	0.668063056202281	810	561
ENSMUST00000177864	snRNA	0.184004293563108	5.59011977313031	0.73437363183294	0.967314791845542	136	175
ENSMUST00000177868	snRNA	-2.0947972968686	12.2333342158057	0.00527044135603769	0.0980302092223011	20495	5905
ENSMUST00000178073	snRNA	-0.0812556691767638	2.03323675185469	0.957989044001623	1.0	10	11
ENSMUST00000178250	snRNA	-1.01895265568016	8.20705280908114	0.136321441327238	0.561678850025517	1082	631
ENSMUST00000178300	snRNA	-1.98804748339104	10.0040904098108	0.0279516104159249	0.278949444715548	4349	1543
ENSMUST00000178333	snRNA	-0.598188188341992	8.24339811994692	0.40506693486408	0.829337718285759	946	787
ENSMUST00000178469	snRNA	0.809066864965011	11.3685227312465	0.445828237247636	0.846163797225105	6413	9548
ENSMUST00000178786	snRNA	-0.556996923926723	14.5735629788439	0.453550291533936	0.850092924428211	75100	63775
ENSMUST00000178850	snRNA	1.08255531811871	0.87349002234363	0.309554029720479	0.769159058580275	2	6
ENSMUST00000179155	snRNA	-0.573580335810658	12.0963055341958	0.410815430158533	0.829337718285759	13746	11592
ENSMUST00000179427	snRNA	-0.0720172317797005	6.7880414837902	0.897888588435897	1.0	356	393
ENSMUST00000179621	snRNA	-0.449873471080801	10.7573688580038	0.488922385075456	0.869307914312642	5333	4898
ENSMUST00000179675	snRNA	-2.03245850895494	11.6372662424238	0.12813256169563	0.545513631280112	11590	4928
ENSMUST00000179876	snRNA	-0.772153527540537	18.0653212210861	0.299686078741355	0.762092333049304	902397	649906
ENSMUST00000180137	snRNA	0.489873396384565	12.1479260840167	0.449680573321024	0.850092924428211	12360	20518
chr13	tRNA102-AlaAGC	-0.567800164290742	1.9262843979688	0.439041751626493	0.838170616741487	11	9
chr9	tRNA1035-LysCTT	0.828159879570458	1.2328157872107	0.362784989387828	0.815645634680825	3	7
chr13	tRNA110-GlyGCC	0.316550798822854	1.05274473472795	0.814974520026197	0.995734378484805	4	5
chr1	tRNA1400-GlyGCC	0.689464439149783	1.82742074814968	0.38935930168238	0.82296397855594	7	12
chr2	tRNA1747-GlyGCC	2.34087046170192	1.23327575165969	0.0205046629168733	0.22519224010666	1	9
chr11	tRNA1818-ArgTCT	-0.991036263768433	3.42765748389262	0.117222751523263	0.545513631280112	39	24
chr11	tRNA1821-SerGCT	-0.187893229456023	1.12882127249081	0.907782770792312	1.0	5	5
chr14	tRNA189-LeuAAG	-0.273452980060307	1.18202866485135	0.90994842779471	1.0	5	5
chr3	tRNA303-GluCTC	2.51401389286943	5.08351120932322	0.00033291393900897	0.0114066828576231	26	196
chr14	tRNA352-GluTTC	0.746101815668755	0.988519101263202	0.428219370154881	0.834643143625233	3	6
chr11	tRNA396-ProCGG	-0.435027901815303	1.99700820838302	0.545208168984517	0.905434994920716	11	10
chr8	tRNA562-GlyGCC	-0.0298326781697365	3.57295017830026	0.983190254557193	1.0	33	38
chr13	tRNA65-LeuCAA	-1.65026297966462	2.7966830506096	0.0282805888651708	0.278949444715548	27	12
chr11	tRNA69-AspGTC	0.567029840864234	1.01344746026956	0.457705668969819	0.852159734046118	3	5
chr1	tRNA699-GlyGCC	0.0371459854444887	1.34005918087147	0.999999999999998	1.0	5	6
chr13	tRNA70-AlaCGC	-0.73870552685364	4.19597457721437	0.203376402039281	0.64546854814354	65	47
chr5	tRNA703-AlaTGC	-0.768725191534004	1.43129842290078	0.33286175684938	0.785042807137131	8	5
chr1	tRNA709-GluCTC	1.11647167315347	3.69317959311383	0.0742707912839436	0.454669933599618	22	58
chr17	tRNA719-GluCTC	4.1024039014772	5.26027362854788	6.38140127170658e-10	1.38476407596033e-07	12	247
chr3	tRNA745-GluCTC	1.40690722730719	0.949174832595262	0.127693520592414	0.545513631280112	2	6
chr3	tRNA754-GluTTC	-0.270411460071971	3.50525635919052	0.679117015451579	0.94358174910236	34	33
chr10	tRNA90-GluCTC	1.89161269412221	3.93234803331978	0.0035928452681512	0.0708770384717101	19	81
chr13	tRNA93-ValAAC	0.124252569817344	0.96415908305982	1.0	1.0	4	5
chr13	tRNA95-ValAAC	0.804205721000492	2.95053574000039	0.18791045641161	0.638986346272459	15	32
chr9	tRNA961-GluTTC	2.00476334748409	1.49261265665513	0.0185767627266151	0.223511713126578	2	11
chr13	tRNA966-ValCAC	1.56499457038969	1.70213188847672	0.0372642567266482	0.32878985486042	4	14
chr13	tRNA97-ValCAC	0.0713678503980357	1.44094402570642	1.0	1.0	6	8
piRNA	uc029vxe.1	DQ540412	1.26905168395992	4.91042689562304	0.0781621115451021	0.458992821695206	46	147

[truncated: 2 more sheets: T7-T14, T0-T14]
